# Supplementary material for: N-GlyDE: a two-stage N-linked glycosylation site prediction incorporating gapped dipeptides and pattern-based encoding
Source: Sci Rep. 2019 Nov 4;9:15975. doi: 10.1038/s41598-019-52341-z (PMC6828726; doi:10.1038/s41598-019-52341-z)
Supplement: Supplementary file 3 — Source Code of N-GlyDE [file 41598_2019_52341_MOESM3_ESM.zip]

Archive with 12 entries (11 files):
- SourceCode/
- SourceCode/Combine2StagePred.py
- SourceCode/GenPredResult.py
- SourceCode/GenQueryProfile.py
- SourceCode/GetData.cpp
- SourceCode/main.cpp
- SourceCode/makefile
- SourceCode/Prediction.cpp
- SourceCode/prediction.model
- SourceCode/ProcessInputFile.py
- SourceCode/structure.h
- SourceCode/Tools.cpp
