# Supplementary material for: N-GlyDE: a two-stage N-linked glycosylation site prediction incorporating gapped dipeptides and pattern-based encoding
Source: Sci Rep. 2019 Nov 4;9:15975. doi: 10.1038/s41598-019-52341-z (PMC6828726; doi:10.1038/s41598-019-52341-z)
Supplement: Supplementary file 3 — Source Code of N-GlyDE [file 41598_2019_52341_MOESM3_ESM.zip › SourceCode/GenPredResult.py]

import Combine2StagePred
import sys


inFile_path=sys.argv[-1]


def runFun():

    reqd_ws=25

    seqWin=Combine2StagePred.seqWindow().inputSequence(inFile_path, reqd_ws)

    RecObj=Combine2StagePred.seqWindow().motPos_SequenceWindow()

    

    def main(pos_seqWin_Obj):

  
        for item in pos_seqWin_Obj:


            get_AspPos=item.MotifPos_display()          
            get_AAseqWindow=item.aaWindow_display()     

    main(RecObj)  


    Combine2StagePred.Result_StageWise().result_FilePath(inFile_path, RecObj)


runFun()       
