# Supplementary material for: N-GlyDE: a two-stage N-linked glycosylation site prediction incorporating gapped dipeptides and pattern-based encoding
Source: Sci Rep. 2019 Nov 4;9:15975. doi: 10.1038/s41598-019-52341-z (PMC6828726; doi:10.1038/s41598-019-52341-z)
Supplement: Supplementary file 3 — Source Code of N-GlyDE [file 41598_2019_52341_MOESM3_ESM.zip › SourceCode/makefile]

.KEEP_STAT:

all: main

Compiler	= g++
FLAGS		= -Wall -D NDEBUG -m64
	
SOURCE		= main.cpp GetData.cpp Tools.cpp Prediction.cpp
HEADER		= structure.h
OBJECT		= $(SOURCE:%.cpp=%.o)

main:		$(OBJECT)
			$(Compiler) $(FLAGS) $(OBJECT) -lpthread -o GlycoPredictWebServer $(LIB)

%.o:		%.cpp $(HEADER)
			$(Compiler) $(FLAGS) -c $< 

clean:
			rm -f *.o *~
