# Supplementary material for: N-GlyDE: a two-stage N-linked glycosylation site prediction incorporating gapped dipeptides and pattern-based encoding
Source: Sci Rep. 2019 Nov 4;9:15975. doi: 10.1038/s41598-019-52341-z (PMC6828726; doi:10.1038/s41598-019-52341-z)
Supplement: Supplementary file 3 — Source Code of N-GlyDE [file 41598_2019_52341_MOESM3_ESM.zip › SourceCode/prediction.model]

svm_type c_svc
kernel_type rbf
gamma 0.00195312
nr_class 2
total_sv 1583
rho 5.94767
label 1 -1
probA -0.992428
probB -0.182292
nr_sv 851 732
SV
2048 1:0.31653841 2:0.63349698 3:0.80474428 4:0.84090909 5:0.35514888 6:0.75996113 7:0.34633459 8:0.85494506 9:0.76393368 10:1 11:0.65471167 12:0.44374774 13:0.20800273 14:0 15:0.029215897 16:0.59966915 17:0.47533429 18:0.71146953 19:0.93869732 20:0.79802956 21:1 22:0.45807627 23:0.52146144 24:0.5408961 56:1 62:1 77:1 106:1 131:1 158:1 
2048 1:0.30143433 2:0.62726586 3:0.70046083 4:0.55950769 5:0.53591523 6:0.30477351 7:0.42208647 8:0.78478261 9:0.7202397 10:0.72877847 11:0.41350211 12:0.25101014 13:0.20800273 14:0 15:0.38571429 16:0.57035199 17:0.61619487 18:1 19:0.60344828 20:0.54227681 21:0.94178082 22:0.32166802 23:0.40878012 24:0.75518707 33:1 62:1 104:1 105:1 123:1 158:1 
2048 1:0.30143433 2:0.6219249 3:0.49715872 4:0.84090909 5:0.41980287 6:0.52595622 7:0.40634675 8:0.76993464 9:0.84270789 10:0.7787068 11:0.60253165 12:0.054867201 13:0.20800273 14:0 15:0.38571429 16:0.57035199 17:0.77880184 18:0.59451047 19:0.98408488 20:0.61900757 21:0.94178082 22:0.4880368 23:0.52937294 24:0.73917914 56:1 62:1 104:1 118:1 123:1 140:1 
2048 1:0.5529522 2:0.7077319 3:0.70046083 4:0.55950769 5:0.47436093 6:0.5451895 7:0.55200501 8:0.73170732 9:1 10:0.75213675 11:0.96019961 12:0.36134791 13:0.31520961 14:0 15:0.38571429 16:0.87311828 17:0.69607198 18:0.44095454 19:0.66200068 20:0.79802956 21:0.29763282 22:0.4880368 23:0.69826733 24:1 32:1 62:1 70:1 105:1 123:1 135:1 
2048 1:0.1472754 2:0.97141529 3:0.78865881 4:0.56732997 5:0.35514888 6:0.5451895 7:0.40362108 8:0.67823129 9:0.76393368 10:0.7787068 11:0.68293832 12:0.44374774 13:0.08196319 14:0 15:0.52063492 16:0.54050179 17:0.50921659 18:0.93385846 19:0.60344828 20:0.8784029 21:0.61834094 22:0.51616129 23:0.470027 24:0.73917914 25:1 61:1 70:1 105:1 127:1 158:1 
2048 1:0.5529522 2:0.7077319 3:0.74354103 4:0.65416928 5:0.47436093 6:0.61793473 7:0.44524876 8:0.85494506 9:0.7202397 10:0.49883123 11:0.65471167 12:0.3689789 13:0.12192881 14:0 15:0.4987013 16:0.57035199 17:0.49798387 18:1 19:0.74676724 20:0.45812808 21:0.61834094 22:0.47099503 23:0.53316832 24:0.64610449 32:1 66:1 83:1 105:1 123:1 135:1 
1127.59543598458 1:0.54815187 2:0.39048338 3:0.78865881 4:0.3614102 5:0.40826613 6:0.30477351 7:0.41747514 8:0.55388889 9:0.63969293 10:0.61816031 11:0.66890047 12:1 13:0.12937396 14:0 15:0.43537415 16:0.87311828 17:0.60672615 18:0.87290323 19:0.80689655 20:0.46273637 21:0.37682498 22:0.51616129 23:0.69826733 24:0.93136572 57:1 61:1 95:1 119:1 123:1 152:1 
2048 1:0.1472754 2:0.68632602 3:0.80474428 4:0.60670364 5:0.36467176 6:0.5451895 7:0.40634675 8:0.45 9:0.7908616 10:0.72877847 11:0.45109321 12:0.09801037 13:0.32076494 14:0 15:0.74666667 16:0.50486431 17:0.50921659 18:0.84767025 19:0.74676724 20:0.57421289 21:0.48246968 22:0.74201898 23:0.41635497 24:0.71402383 29:1 61:1 104:1 109:1 123:1 158:1 
2048 1:0.30143433 2:0.76218311 3:0.57135383 4:0.78291536 5:0.60139654 6:0.46825639 7:0.37535244 8:0.43589744 9:0.7908616 10:0.43877144 11:0.96483826 12:0.25653542 13:0.20800273 14:0 15:0.43265306 16:0.53530466 17:0.77024358 18:0.84767025 19:0.66200068 20:0.41954023 21:0.94178082 22:0.91518948 23:0.46278128 24:0.82722273 37:1 63:1 71:1 109:1 127:1 137:1 
2048 1:0.50140581 2:0.48662063 3:0.74354103 4:0.93705659 5:0.50403226 6:0.40712203 7:0.37443609 8:0.57222222 9:0.63969293 10:0.64432367 11:0.59957806 12:0.09801037 13:0.20800273 14:0 15:0.6562212 16:0.53194181 17:0.81692501 18:0.88195418 19:0.85221675 20:0.8784029 21:0.61834094 22:0.45807627 23:0.62653465 24:0.64610449 25:1 61:1 70:1 105:1 123:1 158:1 
277.6575032267996 1:0.1472754 2:0.97141529 3:0.8662614 4:0.7085321 5:0.34384666 6:0.52002095 7:0.3663469 8:0.7962963 9:0.80037345 10:1 11:0.45898734 12:0.36134791 13:0.61463972 14:0 15:0.34285714 16:0.70779997 17:0.58016008 18:0.87290323 19:0.74712644 20:0.57421289 21:0.8599101 22:0.91518948 23:0.52937294 24:0.85263473 38:1 62:1 82:1 114:1 124:1 146:1 
2048 1:0.31296024 2:0.68632602 3:0.8662614 4:0.57027168 5:0.53688769 6:0.65038377 7:0.34314331 8:0.85494506 9:0.97328372 10:0.72877847 11:0.44221753 12:0.44374774 13:0.33420976 14:0 15:0.43537415 16:0.72759857 17:0.82912442 18:0.87543541 19:0.75146389 20:0.58045977 21:0.6835506 22:0.5639884 23:0.56585755 24:0.5408961 25:1 61:1 70:1 114:1 124:1 135:1 
2048 1:0.30143433 2:0.7077319 3:0.8662614 4:0.57027168 5:0.41980287 6:0.45165993 7:0.55200501 8:0.55388889 9:0.61361965 10:0.43877144 11:0.44221753 12:0.25101014 13:0.08196319 14:0 15:0.44926108 16:0.52197288 17:0.6514977 18:0.97786947 19:0.7753396 20:0.47716682 21:0.41970667 22:0.3940951 23:0.56585755 24:0.62204973 60:1 61:1 70:1 109:1 123:1 135:1 
2048 1:0.5529522 2:0.73850285 3:0.70046083 4:0.93705659 5:0.40826613 6:0.5676656 7:0.33018931 8:0.60327869 9:0.80037345 10:0.72778828 11:0.45109321 12:0.30869408 13:0 14:0 15:0.57619048 16:0.5096543 17:0.5290562 18:0.84767025 19:0.74712644 20:0.54227681 21:0.75984589 22:0.48624293 23:0.46278128 24:0.86816701 44:1 64:1 70:1 106:1 125:1 136:1 
2048 1:0.1472754 2:0.62726586 3:0.57109085 4:0.57027168 5:0.46370968 6:0.58855685 7:0.42208647 8:0.7962963 9:0.97328372 10:0.69172194 11:0.49783478 12:0.09801037 13:0.12192881 14:0 15:0.38571429 16:0.70779997 17:0.77880184 18:0.87543541 19:0.93869732 20:0.26634958 21:0.35049229 22:0.91518948 23:0.41635497 24:0.64610449 25:1 62:1 104:1 105:1 123:1 136:1 
760.081949628223 1:0.32747119 2:0.57000268 3:0.8662614 4:0.57027168 5:0.45892564 6:0.40712203 7:0.34633459 8:0.62285714 9:0.80037345 10:0.58093834 11:0.74748458 12:0.44374774 13:1 14:0 15:0.38571429 16:0.57035199 17:0.58016008 18:0.87290323 19:0.93333333 20:0.68835394 21:0.65628293 22:0.56805477 23:0.52146144 24:0.64610449 56:1 63:1 90:1 106:1 125:1 158:1 
498.5399051166127 1:0.30143433 2:0.68632602 3:0.49715872 4:0.57027168 5:0.60139654 6:0.61793473 7:0.57760473 8:0.73809524 9:0.63969293 10:0.58093834 11:0.45109321 12:0.054867201 13:0.20800273 14:0 15:0.73766234 16:0.59966915 17:0.69607198 18:0.87543541 19:0.93333333 20:0.55728587 21:0.29763282 22:0.52240437 23:0.46278128 24:0.80027061 60:1 61:1 100:1 110:1 123:1 141:1 
2048 1:0.41237113 2:0.6219249 3:0.57109085 4:0.55950769 5:0.36467176 6:0.5451895 7:0.57760473 8:0.78478261 9:0.92837981 10:0.64432367 11:0.60253165 12:0.33127021 13:0.33420976 14:0 15:0.43537415 16:0.52197288 17:1 18:0.62508507 19:0.44946492 20:0.68835394 21:0.65628293 22:0.48624293 23:0.62653465 24:0.86816701 28:1 61:1 73:1 105:1 123:1 149:1 
2048 1:0.32747119 2:0.57000268 3:0.58430181 4:0.73265413 5:0.56386576 6:0.40712203 7:0.41747514 8:0.48333333 9:0.84122125 10:0.49883123 11:0.44221753 12:0 13:0.12937396 14:0 15:0.43537415 16:0.40927419 17:0.56688906 18:0.87543541 19:0.4277072 20:0.46273637 21:0.61142529 22:0.45807627 23:0.56277228 24:0.75518707 30:1 61:1 86:1 106:1 133:1 135:1 
2048 1:0.46814264 2:0.70916055 3:0.8662614 4:0.60670364 5:0.35514888 6:0.61678005 7:0.25352766 8:0.50322581 9:0.97328372 10:0.78772379 11:0.60253165 12:0.18506804 13:0.20800273 14:0 15:0.66766917 16:0.85232975 17:0.6514977 18:0.62508507 19:0.68811117 20:0.55728587 21:0.65628293 22:0.5639884 23:0.46278128 24:0.71402383 25:1 61:1 77:1 105:1 123:1 135:1 
2048 1:0.32747119 2:0.63300245 3:0.57109085 4:0.70202937 5:0.56386576 6:0.5676656 7:0.28513329 8:0.43589744 9:0.61361965 10:0.58093834 11:0.68293832 12:0.09801037 13:0.19888583 14:0 15:0.63722944 16:1 17:0.77024358 18:0.97786947 19:0.74676724 20:0.58045977 21:1 22:0.32166802 23:0.62653465 24:0.73917914 32:1 61:1 70:1 105:1 123:1 135:1 
62.54004330029098 1:0.46244477 2:0.57000268 3:0.57135383 4:0.45615964 5:0.57917889 6:0.5676656 7:0.55200501 8:0.55388889 9:0.61361965 10:1 11:0.42870439 12:0.18506804 13:0.12937396 14:0 15:0.4987013 16:0.53530466 17:0.56688906 18:0.44095454 19:0.7110904 20:0.68835394 21:0.59628822 22:0.51616129 23:0.56277228 24:0.93136572 37:1 61:1 95:1 109:1 123:1 152:1 
345.1739236744324 1:0.30143433 2:0.63300245 3:0.57135383 4:0.73265413 5:1 6:0.61793473 7:0.34314331 8:0.67823129 9:0.61361965 10:0.71599288 11:0.59957806 12:0.30869408 13:0.31520961 14:0 15:0.38571429 16:0.5096543 17:0.60672615 18:0.84767025 19:0.60344828 20:0.41954023 21:0.61834094 22:0.94879579 23:0.41635497 24:0.64713357 38:1 62:1 84:1 112:1 130:1 158:1 
2048 1:0.51348136 2:0.73850285 3:0.70046083 4:0.86190682 5:0.36467176 6:0.60234647 7:0.50105947 8:0.57222222 9:0.71324928 10:0.40993789 11:0.74748458 12:0.36134791 13:0 14:0 15:0.57687075 16:0.59966915 17:0.47533429 18:0.87290323 19:0.69332355 20:0.41954023 21:0.70593924 22:0.47099503 23:0.40704494 24:0.5408961 29:1 67:1 100:1 105:1 123:1 158:1 
1706.160577061339 1:0.47312224 2:0.63349698 3:0.60900801 4:0.45615964 5:0.53427419 6:0.75996113 7:0.37535244 8:0.62285714 9:0.62640295 10:0.43877144 11:0.80632911 12:0.23134517 13:0 14:0 15:0.34285714 16:0.63751493 17:0.5290562 18:0.44095454 19:0.7110904 20:0.75066313 21:0.65068493 22:0.54525584 23:0.69826733 24:0.9601084 60:1 61:1 74:1 108:1 123:1 158:1 
2048 1:0.47312224 2:0.48662063 3:0.8662614 4:0.86190682 5:0.45922939 6:0.75996113 7:0.34633459 8:0.29561403 9:0.71324928 10:0.72877847 11:0.68293832 12:0.36134791 13:0.62379301 14:0 15:0.38571429 16:0.53194181 17:0.50921659 18:0.81861913 19:0.68811117 20:0.8784029 21:0.75984589 22:0.45807627 23:0.46278128 24:0.62650872 37:1 62:1 85:1 105:1 123:1 136:1 
2048 1:0.41237113 2:0.6219249 3:0.78865881 4:0.56732997 5:1 6:0.60234647 7:0.42208647 8:0.68699187 9:0.63969293 10:0.62318841 11:0.96019961 12:0.33127021 13:0.20155419 14:0 15:0.69915966 16:0.70779997 17:0.56688906 18:0.88195418 19:0.80689655 20:0.68835394 21:0.50968536 22:0.56805477 23:0.50480648 24:0.64713357 25:1 61:1 70:1 105:1 123:1 135:1 
505.3543982544876 1:0.31653841 2:0.97141529 3:0.74354103 4:0.7085321 5:0.40826613 6:0.46825639 7:0.37443609 8:0.43589744 9:0.71324928 10:0.58093834 11:0.44221753 12:1 13:0.20800273 14:0 15:0.52932331 16:0.53194181 17:0.6514977 18:0.51699618 19:0.85221675 20:0.57421289 21:0.65628293 22:0.45807627 23:0.40336634 24:0.9601084 26:1 65:1 72:1 107:1 124:1 158:1 
2048 1:0.46814264 2:0.57000268 3:0.76443769 4:0.47301136 5:0.46370968 6:0.5451895 7:0.37443609 8:0.50322581 9:0.97328372 10:0.63768116 11:0.49783478 12:0.09801037 13:0.31520961 14:0 15:0.52063492 16:0.54050179 17:0.77880184 18:0.44095454 19:0.68837803 20:0.79802956 21:0.61834094 22:0.54525584 23:0.46640414 24:0.71402383 25:1 62:1 104:1 105:1 127:1 158:1 
2048 1:0.54815187 2:0.7077319 3:0.36455167 4:0.73265413 5:0.34384666 6:0.46825639 7:0.40362108 8:0.55388889 9:0.57317703 10:0.7787068 11:0.66890047 12:0.23134517 13:0.33881585 14:0 15:0.029215897 16:0.85232975 17:0.77024358 18:0.84767025 19:0.93333333 20:0.68835394 21:0.61834094 22:0.45807627 23:0.40704494 24:0.62650872 26:1 61:1 73:1 107:1 123:1 145:1 
960.3833785389962 1:0.40463918 2:0.73850285 3:0.55850102 4:0.60670364 5:0.35514888 6:0.5676656 7:0.37443609 8:0.73809524 9:0.80037345 10:0.49883123 11:0.49783478 12:0.23134517 13:0.62379301 14:0 15:0.34285714 16:0.87311828 17:0.77880184 18:0.89784946 19:0.74676724 20:0.58045977 21:0.50968536 22:0.67195931 23:0.40878012 24:0.62650872 37:1 61:1 76:1 108:1 123:1 135:1 
2048 1:1 2:0.48662063 3:0.70046083 4:0.86190682 5:0.57917889 6:0.58855685 7:0.41747514 8:0.85494506 9:0.76393368 10:0.64432367 11:0.64722069 12:0.36134791 13:0.12937396 14:0 15:0.44926108 16:0.5096543 17:0.6514977 18:0.93385846 19:0.69332355 20:0.54227681 21:1 22:0.3940951 23:0.40336634 24:0.76433445 25:1 61:1 70:1 121:1 123:1 135:1 
2048 1:0.1472754 2:0.57000268 3:0.49715872 4:0.55950769 5:0.50403226 6:0.52002095 7:0.44524876 8:0.78478261 9:0.64440021 10:0.72877847 11:0.42870439 12:0.22182173 13:0.33881585 14:0 15:0.43537415 16:0.63751493 17:0.69607198 18:0.9027186 19:0.7753396 20:0.63630449 21:0.61142529 22:0.48624293 23:0.46278128 24:0.64610449 29:1 61:1 91:1 110:1 123:1 158:1 
2048 1:0.41237113 2:0.68632602 3:0.49715872 4:0.45615964 5:0.45892564 6:0.46825639 7:0.33018931 8:0.68699187 9:0.63969293 10:0.64432367 11:0.49783478 12:1 13:0.33420976 14:0 15:0.6562212 16:0.95830055 17:0.6514977 18:0.62508507 19:0.66200068 20:0.8784029 21:0.37682498 22:0.55620388 23:0.46640414 24:0.93136572 60:1 61:1 73:1 105:1 123:1 158:1 
37.46613651383473 1:0.1472754 2:0.6219249 3:0.6615087 4:0.57027168 5:0.50403226 6:0.5451895 7:0.55200501 8:0.29561403 9:0.84122125 10:0.43877144 11:1 12:0.25653542 13:0.12192881 14:0 15:0.69915966 16:0.87311828 17:0.5290562 18:0.9265233 19:0.74712644 20:0.68835394 21:0.37682498 22:0.5639884 23:0.56585755 24:0.48762603 46:1 62:1 104:1 119:1 123:1 150:1 
2048 1:0.30143433 2:0.73850285 3:0.8662614 4:0.7085321 5:0.46370968 6:0.75996113 7:0.55200501 8:0.68699187 9:0.71324928 10:0.63768116 11:0.49783478 12:0.054867201 13:0.61463972 14:0 15:0.66766917 16:0.87311828 17:0.47533429 18:0.81861913 19:0.75146389 20:0.54227681 21:0.59628822 22:0.32166802 23:0.50480648 24:0.80027061 46:1 62:1 91:1 111:1 123:1 135:1 
2048 1:0.1472754 2:0.59486405 3:1 4:0.65416928 5:0.56386576 6:0.55176415 7:0.40362108 8:0.60327869 9:0.61361965 10:0.58093834 11:0.45898734 12:0.25267182 13:0.15886045 14:0 15:0.43537415 16:0.72759857 17:0.54189359 18:0.44095454 19:0.66200068 20:0.8784029 21:0.6835506 22:0.47099503 23:1 24:0.64713357 44:1 61:1 86:1 105:1 123:1 158:1 
2048 1:0.30143433 2:1 3:0.78865881 4:0.3614102 5:0.36467176 6:0.45165993 7:0.34314331 8:0.85494506 9:0.71117194 10:0.64432367 11:0.59957806 12:0.25101014 13:0.12192881 14:0 15:0.52063492 16:0.95830055 17:0.58016008 18:0.93385846 19:0.75146389 20:0.54227681 21:0.61834094 22:0.56805477 23:0.40336634 24:0.48762603 28:1 62:1 104:1 122:1 124:1 158:1 
2048 1:0.46244477 2:0.97620846 3:1 4:0.70202937 5:0.50403226 6:0.52002095 7:0.41747514 8:0.29561403 9:0.76393368 10:0.73447205 11:0.68293832 12:0.12262015 13:0.62379301 14:0 15:0.38571429 16:0.5096543 17:0.50921659 18:0.7172043 19:0.66200068 20:0.57421289 21:0.66887842 22:0.91518948 23:0.40704494 24:1 32:1 64:1 93:1 105:1 129:1 158:1 
279.4121102120324 1:0.60172523 2:0.97141529 3:0.70046083 4:0.69501861 5:0.36467176 6:0.75996113 7:0.34314331 8:0.64516129 9:0.76393368 10:0.7787068 11:0.60253165 12:0.97045701 13:0.33881585 14:0 15:0.69915966 16:0.70779997 17:0.77024358 18:0.88195418 19:0.44946492 20:0.55728587 21:0.50968536 22:0.5639884 23:0.40878012 24:0.75518707 60:1 62:1 104:1 106:1 125:1 158:1 
2048 1:0.32747119 2:0.48662063 3:0.6615087 4:0.70202937 5:0.50403226 6:0.40712203 7:0.25295381 8:0.45 9:0.84270789 10:0.49883123 11:0.60253165 12:0.12262015 13:0.50653194 14:0 15:0.6562212 16:0.53194181 17:0.81692501 18:0.87543541 19:0.85221675 20:0.26634958 21:0.8599101 22:0.5639884 23:0.46640414 24:0.85237804 35:1 61:1 70:1 113:1 123:1 135:1 
2048 1:0.31653841 2:0.97620846 3:0.57109085 4:0.7085321 5:0.46370968 6:0.60234647 7:0.37535244 8:0.50322581 9:0.97328372 10:0.58093834 11:0.60253165 12:0.25267182 13:0.33420976 14:0 15:0.42197802 16:0.53194181 17:0.50588838 18:0.97786947 19:0.69332355 20:0.68835394 21:0.65628293 22:0.45807627 23:0.56277228 24:0.40729133 38:1 61:1 82:1 112:1 123:1 135:1 
1259.325954986643 1:0.30143433 2:0.57000268 3:0.80474428 4:0.65416928 5:0.60139654 6:0.5451895 7:0.35610902 8:0.73809524 9:0.61227995 10:1 11:0.42870439 12:1 13:0.057843997 14:0 15:0.42197802 16:0.85232975 17:0.50921659 18:0.7172043 19:0.93333333 20:0.45812808 21:0.65628293 22:0.91518948 23:0.56277228 24:1 46:1 62:1 104:1 105:1 123:1 135:1 
2048 1:0.50140581 2:0.63300245 3:0.8662614 4:0.45615964 5:0.35514888 6:0.45165993 7:0.57760473 8:0.85494506 9:0.57967222 10:0.69172194 11:0.60253165 12:0.33127021 13:0.057843997 14:0 15:0.43537415 16:0.57035199 17:0.50921659 18:0.87290323 19:0.74676724 20:0.8784029 21:0.65068493 22:0.48624293 23:1 24:0.80027061 60:1 66:1 104:1 119:1 123:1 135:1 
243.7883626865009 1:0.47312224 2:0.63300245 3:0.4823887 4:0.70202937 5:0.45922939 6:0.75996113 7:0.41747514 8:1 9:0.61361965 10:0.72877847 11:1 12:0.27010732 13:0.33420976 14:0 15:0.43537415 16:0.50486431 17:0.56688906 18:0.87290323 19:0.60344828 20:0.62835249 21:0.65628293 22:0.74201898 23:0.53316832 24:0.62204973 53:1 62:1 92:1 116:1 128:1 135:1 
2048 1:0.46244477 2:0.7077319 3:0.60572672 4:0.55950769 5:0.35514888 6:0.61678005 7:0.34633459 8:0.45 9:0.76393368 10:0.62318841 11:0.41350211 12:0.25653542 13:0.33881585 14:0 15:0.52932331 16:0.53194181 17:0.58016008 18:0.44095454 19:0.68811117 20:0.50470219 21:0.35049229 22:0.52152239 23:0.52146144 24:0.86816701 45:1 61:1 71:1 105:1 123:1 139:1 
2048 1:0.50140581 2:0.48662063 3:0.4823887 4:0.86190682 5:0.47436093 6:0.5676656 7:0.34314331 8:0.29561403 9:0.84122125 10:0.72778828 11:0.59957806 12:0 13:0.32076494 14:0 15:0.43537415 16:0.53530466 17:0.77024358 18:0.75830346 19:0.81191223 20:0.46273637 21:1 22:0.52240437 23:0.470027 24:0.73917914 37:1 61:1 85:1 109:1 123:1 158:1 
2048 1:0.60172523 2:0.54238158 3:0.80474428 4:0.3614102 5:0.40826613 6:0.52595622 7:0.40634675 8:0.48333333 9:0.7202397 10:0.63768116 11:0.74748458 12:0.36134791 13:0.12937396 14:0 15:0.52063492 16:0.54050179 17:0.50921659 18:0.62508507 19:0.69332355 20:0.54227681 21:0.65628293 22:0.54525584 23:0.53316832 24:0.93136572 46:1 61:1 104:1 111:1 127:1 158:1 
2048 1:0.46244477 2:0.7077319 3:0.8662614 4:0.65416928 5:0.41980287 6:0.60234647 7:0.40634675 8:0.29561403 9:0.84122125 10:0.7787068 11:0.61085539 12:0.36134791 13:0.32076494 14:0 15:0.6562212 16:0.5096543 17:0.49798387 18:0.93385846 19:0.4078478 20:0.45812808 21:0.37682498 22:0.5639884 23:0.51419142 24:0.62204973 25:1 61:1 70:1 105:1 123:1 135:1 
2048 1:0.51348136 2:0.63300245 3:0.4823887 4:0.69501861 5:0.40826613 6:0.30477351 7:0.44524876 8:0.67823129 9:0.7908616 10:0.73447205 11:0.41350211 12:0.23134517 13:0.61463972 14:0 15:0.43537415 16:0.62365591 17:0.56688906 18:0.44095454 19:0.80689655 20:0.58045977 21:0.65628293 22:0.55512187 23:0.40454712 24:0.75518707 25:1 61:1 79:1 105:1 123:1 135:1 
2048 1:0 2:0 3:0 4:0 5:0 6:0 7:0 8:0 9:0 10:0.78772379 11:0.65471167 12:1 13:0.12937396 14:0 15:0.43265306 16:0.53194181 17:0.77880184 18:0.71146953 19:0.44946492 20:0.46273637 21:0.8599101 22:0.48624293 23:0.46278128 24:0.73917914 60:1 68:1 72:1 122:1 123:1 135:1 
348.4919110259824 1:0.46814264 2:0.7077319 3:0.60900801 4:0.49465241 5:0.56386576 6:0.52217826 7:0.3663469 8:0.64516129 9:0.57967222 10:0.62318841 11:0.68293832 12:0.22182173 13:0.61463972 14:0 15:0.57619048 16:0.52197288 17:0.5290562 18:0.7172043 19:0.44946492 20:0.50470219 21:0.81521739 22:0.32166802 23:0.40336634 24:0.85237804 57:1 61:1 84:1 110:1 123:1 147:1 
328.1958088921372 1:0.60172523 2:0.59486405 3:0.49715872 4:0.7085321 5:0.53591523 6:0.65038377 7:0.25352766 8:0.62285714 9:0.64440021 10:0.73447205 11:0.42642405 12:0.97045701 13:0.20800273 14:0 15:0.52063492 16:0.53194181 17:0.77024358 18:0.51699618 19:0.74676724 20:0.50470219 21:0.70593924 22:0.32166802 23:0.56585755 24:0.80027061 27:1 63:1 81:1 114:1 124:1 137:1 
2048 1:0.32747119 2:0.39048338 3:0.74354103 4:0.7085321 5:0.36467176 6:0.30477351 7:0.55200501 8:0.76993464 9:0.61227995 10:0.58093834 11:0.50693768 12:0.33127021 13:0.039419612 14:0 15:0.34285714 16:0.52197288 17:0.50588838 18:0.93385846 19:0.7753396 20:0.68835394 21:0.50968536 22:0.74201898 23:0.56277228 24:0.80458295 30:1 61:1 74:1 122:1 124:1 141:1 
681.2767990221613 1:0.50140581 2:0.63300245 3:0.78865881 4:0.70202937 5:0.45892564 6:0.5451895 7:0.33018931 8:0.50322581 9:0.97328372 10:0.71599288 11:0.66890047 12:0.12262015 13:0.33420976 14:0 15:0.43537415 16:0.5096543 17:0.6514977 18:0.44095454 19:0.93333333 20:0.50470219 21:0.70593924 22:0.5639884 23:0.40878012 24:0.86816701 44:1 62:1 104:1 105:1 123:1 135:1 
2048 1:0.30143433 2:0.57000268 3:0.70046083 4:0.60670364 5:0.34384666 6:0.55176415 7:0.34633459 8:0.60327869 9:0.92837981 10:0.56836799 11:0.60253165 12:0.12262015 13:0.33420976 14:0 15:0.41611722 16:0.5096543 17:0.5290562 18:0.62508507 19:0.85221675 20:0.47716682 21:0.37682498 22:0.48624293 23:0.53316832 24:0.75518707 44:1 62:1 77:1 122:1 124:1 143:1 
205.2447748208526 1:0.51348136 2:1 3:0.67061597 4:0.84090909 5:0.40826613 6:0.5451895 7:0.25352766 8:0.45 9:0.63969293 10:0.78772379 11:0.64722069 12:0.25101014 13:0.12192881 14:0 15:0.57619048 16:0.85232975 17:0.5290562 18:0.71146953 19:0.85221675 20:0.68835394 21:0.48246968 22:0.51616129 23:0.52937294 24:0.73917914 52:1 62:1 72:1 122:1 124:1 158:1 
1942.552127163502 1:0.31296024 2:0.70916055 3:0.74354103 4:0.7085321 5:0.46370968 6:0.52002095 7:0.34633459 8:0.57222222 9:0.97328372 10:0.7787068 11:0.64722069 12:1 13:0.08196319 14:0 15:0.69915966 16:0.57035199 17:0.44773223 18:0.81861913 19:0.66200068 20:0.46273637 21:0.48246968 22:0.45807627 23:0.46640414 24:0.80027061 50:1 62:1 71:1 122:1 127:1 138:1 
2048 1:0.60172523 2:0.48662063 3:0.36455167 4:0.7085321 5:0.3151528 6:0.55176415 7:0.55727554 8:0.60327869 9:0.71117194 10:0.56836799 11:0.45109321 12:0.27010732 13:0.61463972 14:0 15:1 16:0.53530466 17:0.54189359 18:0.44095454 19:0.80689655 20:0.79802956 21:0.8599101 22:0.52152239 23:1 24:0.62650872 25:1 61:1 70:1 105:1 123:1 135:1 
1265.250604160729 1:0.51348136 2:0.6219249 3:0.80474428 4:0.55950769 5:0.35514888 6:0.55176415 7:0.37535244 8:0.7962963 9:0.57967222 10:0.72877847 11:0.41350211 12:0.18506804 13:0.08196319 14:0 15:0.52932331 16:0.52197288 17:0.77880184 18:0.59451047 19:0.74712644 20:0.68835394 21:0.59628822 22:0.54525584 23:0.52937294 24:0.86816701 41:1 61:1 104:1 122:1 123:1 135:1 
2048 1:0.18969072 2:1 3:0.29628651 4:0.7085321 5:0.45892564 6:0.46825639 7:0.44524876 8:0.55388889 9:0.71117194 10:0.72778828 11:0.68293832 12:0.25101014 13:0.20155419 14:0 15:0.6562212 16:0.70779997 17:0.56688906 18:0.9027186 19:0.66200068 20:0.54227681 21:0.29763282 22:0.74201898 23:0.56277228 24:0.64610449 37:1 61:1 103:1 106:1 123:1 135:1 
1101.655974924652 1:0.51348136 2:0.76218311 3:0.4823887 4:0.57027168 5:0.35514888 6:0.52595622 7:0.44524876 8:0.55388889 9:0.97328372 10:0.58093834 11:0.45109321 12:0.30869408 13:0.20800273 14:0 15:0.66766917 16:0.87311828 17:0.70017281 18:0.93385846 19:0.93333333 20:0.45812808 21:0.54325669 22:0.51616129 23:0.53316832 24:0.73917914 43:1 62:1 70:1 107:1 130:1 135:1 
2048 1:0.47312224 2:0.56878922 3:0.4823887 4:0.7085321 5:0.35514888 6:0.30477351 7:0.34314331 8:0.68699187 9:0.61361965 10:0.82898551 11:0.42870439 12:0.33127021 13:0.61463972 14:0 15:0.34285714 16:0.70779997 17:0.5290562 18:0.93385846 19:0.44946492 20:0.47955092 21:0.61142529 22:0.55620388 23:0.46640414 24:0.64713357 38:1 62:1 82:1 112:1 124:1 158:1 
2048 1:0.31653841 2:0.57000268 3:0.78865881 4:0.45615964 5:0.35514888 6:0.55176415 7:0.3663469 8:0.64516129 9:0.71324928 10:0.40993789 11:0.68293832 12:0.97045701 13:0.12937396 14:0 15:0.73766234 16:0.63751493 17:0.77880184 18:0.7172043 19:0.74676724 20:0.61900757 21:0.35049229 22:0.55512187 23:0.46278128 24:0.86816701 30:1 61:1 72:1 105:1 123:1 135:1 
2048 1:0.5992268 2:1 3:0.55850102 4:0.55950769 5:0.41980287 6:0.55176415 7:0.40634675 8:0.57222222 9:0.71324928 10:0.62318841 11:0.42642405 12:0.23134517 13:0.19888583 14:0 15:0.44926108 16:0.52197288 17:0.2875576 18:0.93385846 19:0.66200068 20:0.61900757 21:0.37682498 22:0.45807627 23:0.50480648 24:0.76433445 60:1 64:1 104:1 108:1 126:1 137:1 
1202.156136941218 1:0.31296024 2:0.48662063 3:0.49715872 4:0.86190682 5:0.47436093 6:0.55176415 7:0.40362108 8:0.62285714 9:0.76393368 10:0.82898551 11:0.96019961 12:0.22182173 13:0.33420976 14:0 15:0.43537415 16:0.87311828 17:0.44773223 18:0.87290323 19:0.7110904 20:0.54227681 21:0.29763282 22:0.32166802 23:0.52146144 24:0.80458295 26:1 62:1 70:1 107:1 123:1 135:1 
2048 1:0.41237113 2:0.73850285 3:0.58430181 4:0.65416928 5:0.40826613 6:1 7:0.35610902 8:0.73809524 9:0.7202397 10:0.43877144 11:0.42642405 12:0.054867201 13:0.12937396 14:0 15:0.57619048 16:0.70779997 17:0.58016008 18:0.62508507 19:0.66200068 20:0.55728587 21:0.50968536 22:0.55620388 23:0.52146144 24:0.40729133 26:1 61:1 73:1 107:1 128:1 158:1 
2048 1:0.47312224 2:0.6219249 3:0.60572672 4:0.60670364 5:0.34384666 6:0.37644037 7:0.40634675 8:0.68699187 9:0.92837981 10:0.62318841 11:0.45109321 12:0.054867201 13:0.12937396 14:0 15:0.66766917 16:0.53194181 17:0.47533429 18:0.75830346 19:0.66200068 20:0.46273637 21:0.70593924 22:0.51616129 23:0.50480648 24:0.76433445 54:1 67:1 104:1 105:1 123:1 158:1 
2048 1:0.60172523 2:0.63349698 3:0.4823887 4:0.60670364 5:0.57917889 6:0.75996113 7:0.41747514 8:0.57222222 9:0.7202397 10:0.71599288 11:0.66890047 12:0.09801037 13:0 14:0 15:0.52063492 16:0.70779997 17:0.77024358 18:0.84767025 19:0.4277072 20:0.63630449 21:1 22:0.4880368 23:0.52937294 24:1 25:1 61:1 74:1 105:1 126:1 141:1 
2048 1:0.30143433 2:0.73850285 3:0.55850102 4:0.57027168 5:0.40826613 6:0.5451895 7:0.37535244 8:0.85494506 9:0.80037345 10:0.75213675 11:0.68293832 12:0.97045701 13:0.31520961 14:0 15:0.43537415 16:0.5096543 17:0.50921659 18:0.44095454 19:0.4277072 20:0.26634958 21:0.70593924 22:0.32166802 23:0.40454712 24:0.64713357 28:1 61:1 77:1 105:1 123:1 135:1 
1911.435383187711 1:0.31653841 2:0.59486405 3:0.36455167 4:0.86190682 5:0.46370968 6:0.40712203 7:0.37443609 8:0.76993464 9:0.7908616 10:0.78772379 11:0.68293832 12:0.072350175 13:0.50653194 14:0 15:0.63722944 16:0.72759857 17:0.6514977 18:0.7172043 19:0.93869732 20:0.47716682 21:0.65068493 22:0.55620388 23:0.50502522 24:0.73917914 26:1 66:1 104:1 115:1 129:1 136:1 
2048 1:0.41237113 2:0.68632602 3:0.80474428 4:0.3614102 5:0.35514888 6:0.5451895 7:0.55727554 8:0.85494506 9:0.53163017 10:0.43877144 11:0.80632911 12:0.072350175 13:0.48160483 14:0 15:0.41611722 16:0.52197288 17:0.58016008 18:0.7172043 19:0.69332355 20:0.50470219 21:0.61142529 22:0.45807627 23:0.56585755 24:0.62650872 25:1 62:1 78:1 106:1 125:1 136:1 
1283.98699629157 1:0.28865979 2:0.66465257 3:0.36455167 4:0.65416928 5:0.45922939 6:1 7:0.50105947 8:0.85494506 9:0.71117194 10:0.56836799 11:0.60253165 12:1 13:0.12192881 14:0 15:0.69915966 16:0.55297491 17:0.6514977 18:0.89784946 19:0.75146389 20:0.54227681 21:0.61142529 22:0.54525584 23:0.69826733 24:0.5408961 55:1 65:1 104:1 105:1 123:1 135:1 
2048 1:0.46814264 2:0.63300245 3:0.57135383 4:0.49465241 5:0.44354839 6:0.5451895 7:0.55727554 8:0.67823129 9:0.7908616 10:0.63768116 11:0.42870439 12:0.072350175 13:0.12937396 14:0 15:0.63722944 16:0.54050179 17:0.69607198 18:1 19:0.69332355 20:0.63630449 21:0.50968536 22:0.74201898 23:0.46278128 24:0.76433445 30:1 61:1 104:1 105:1 123:1 135:1 
2048 1:0.46814264 2:0.63349698 3:0.60572672 4:0.57027168 5:0.40826613 6:0.75996113 7:0.57760473 8:0.78478261 9:0.84270789 10:0.64432367 11:0.42642405 12:0.3689789 13:0.61463972 14:0 15:0.44926108 16:0.95830055 17:0.70017281 18:0.84767025 19:0 20:0 21:0 22:0 23:0 24:0 60:1 61:1 104:1 105:1 123:1 158:1 
330.4921482521364 1:0.51348136 2:0.68632602 3:0.57109085 4:0.93705659 5:1 6:0.75996113 7:0.42208647 8:0.78478261 9:0.84122125 10:0.69172194 11:0.60253165 12:0.36134791 13:0.15886045 14:0 15:0.34285714 16:0.95830055 17:0.58016008 18:0.70776968 19:0.66200068 20:0.58045977 21:0.94178082 22:0.67195931 23:0.41635497 24:0.80027061 45:1 64:1 71:1 120:1 123:1 137:1 
2048 1:0.46244477 2:0.63300245 3:0.70046083 4:0.7085321 5:0.56386576 6:0.75996113 7:0.37535244 8:0.68699187 9:0.84122125 10:0.7787068 11:0.64722069 12:0.09801037 13:0.33881585 14:0 15:0.41611722 16:0.57035199 17:0.47533429 18:0.75830346 19:0.44946492 20:0.63630449 21:0.70593924 22:0.55620388 23:0.56585755 24:0.5408961 25:1 62:1 79:1 105:1 123:1 158:1 
2048 1:0 2:0 3:0 4:0.49465241 5:0.53591523 6:0.45165993 7:0.3663469 8:0.85494506 9:0.61361965 10:0.64432367 11:0.61085539 12:0.25653542 13:0.33881585 14:0 15:0.4987013 16:0.53194181 17:0.77024358 18:0.71146953 19:0.93333333 20:0.45812808 21:0.65628293 22:1 23:0.46640414 24:0.9601084 28:1 63:1 70:1 105:1 125:1 158:1 
2048 1:0.46814264 2:0.57000268 3:0.55850102 4:1 5:0.53591523 6:0.5451895 7:0.44524876 8:0.62285714 9:0.57317703 10:0.58093834 11:0.49783478 12:0.25267182 13:0 14:0 15:0.4987013 16:0.55324315 17:0.77024358 18:1 19:0.66200068 20:0.50470219 21:0.29763282 22:0.5639884 23:0.53316832 24:0.62204973 50:1 61:1 84:1 118:1 123:1 158:1 
2048 1:0.31653841 2:0.54238158 3:0.55850102 4:0.60670364 5:0.45892564 6:0.65038377 7:0.37535244 8:0.55388889 9:0.64440021 10:0.72778828 11:0.61085539 12:1 13:0 14:0 15:0.4987013 16:0.87311828 17:0.82912442 18:0.87543541 19:0.98408488 20:0.50470219 21:0.59628822 22:1 23:0.69826733 24:0.9601084 52:1 61:1 71:1 119:1 123:1 158:1 
1890.907778974292 1:0.30143433 2:0.97141529 3:0.74354103 4:0.7085321 5:0.53591523 6:0.75996113 7:0.37443609 8:1 9:0.57317703 10:1 11:0.61085539 12:0.054867201 13:0.20800273 14:0 15:0.029215897 16:0.5096543 17:0.5290562 18:0.87290323 19:0.93869732 20:0.58045977 21:0.59628822 22:0.74201898 23:0.40878012 24:0.75518707 60:1 62:1 76:1 105:1 123:1 155:1 
2048 1:0.30143433 2:0.52713824 3:0.36455167 4:0.56732997 5:0.34384666 6:0.45165993 7:0.57760473 8:0.62285714 9:0.53163017 10:0.75213675 11:0.74748458 12:0.36134791 13:0 14:0 15:0.57687075 16:0.5096543 17:0.47533429 18:0.59451047 19:0.93869732 20:0.55728587 21:0.35049229 22:0.74201898 23:0.52937294 24:0.75518707 60:1 61:1 99:1 122:1 123:1 158:1 
1767.613458104134 1:0.60172523 2:0.97620846 3:0.58430181 4:0.55950769 5:0.3151528 6:0.52595622 7:0.50105947 8:0.78478261 9:0.53163017 10:0.62318841 11:0.66890047 12:0.23134517 13:0.12192881 14:0 15:0.43537415 16:0.55324315 17:0.6514977 18:1 19:0.75146389 20:0.75066313 21:0.29763282 22:0.57444157 23:0.46640414 24:0.80027061 28:1 62:1 94:1 118:1 126:1 146:1 
2048 1:0.46814264 2:0.59486405 3:0.4823887 4:0.7085321 5:0.56386576 6:0.61793473 7:0.37535244 8:0.85494506 9:0.63969293 10:0.73447205 11:0.96019961 12:0.30869408 13:0.62379301 14:0 15:0.43537415 16:0.53530466 17:0.50921659 18:0.87290323 19:1 20:0.45812808 21:0.8599101 22:0.48624293 23:0.50502522 24:0.62650872 60:1 62:1 100:1 106:1 123:1 151:1 
2048 1:0.5529522 2:0.48662063 3:0.60900801 4:0.69501861 5:0.47436093 6:0.46825639 7:0.40362108 8:0.64516129 9:0.64440021 10:0.56836799 11:0.59957806 12:0.27010732 13:0.20800273 14:0 15:0.34285714 16:0.53194181 17:0.49798387 18:0.87290323 19:0.66200068 20:0.45812808 21:0.37682498 22:0.55620388 23:0.40878012 24:0.93136572 59:1 62:1 104:1 120:1 123:1 143:1 
524.6762985829707 1:0.5529522 2:0.54238158 3:0.70046083 4:0.65416928 5:0.57917889 6:0.5451895 7:0.42208647 8:0.78478261 9:0.57317703 10:0.43877144 11:0.41350211 12:0.22182173 13:0.20800273 14:0 15:0.52063492 16:0.57035199 17:0.69607198 18:0.59451047 19:0.98408488 20:0.46273637 21:0.94178082 22:0.55620388 23:0.40878012 24:0.86816701 45:1 62:1 83:1 105:1 132:1 158:1 
819.1694495385456 1:0.30143433 2:0.63349698 3:0.78865881 4:0.65416928 5:0.57917889 6:0.55176415 7:0.40362108 8:0.67823129 9:0.7202397 10:0.58093834 11:0.45898734 12:1 13:0.62379301 14:0 15:0.63722944 16:0.95830055 17:0.49798387 18:0.70776968 19:0.93333333 20:0.61900757 21:0.41970667 22:0.51616129 23:0.46640414 24:0.85263473 42:1 62:1 71:1 119:1 123:1 135:1 
1212.968411020428 1:0.31296024 2:0.54238158 3:0.60572672 4:0.55950769 5:0.45922939 6:0.75996113 7:0.37535244 8:0.64516129 9:0.92837981 10:0.71599288 11:0.74748458 12:0.12262015 13:0.08196319 14:0 15:0.52063492 16:0.53194181 17:0.50921659 18:0.44095454 19:0.68837803 20:0.57421289 21:0.37682498 22:0.74201898 23:1 24:0.62650872 38:1 64:1 82:1 112:1 134:1 158:1 
2048 1:0.30143433 2:0.7077319 3:0.74354103 4:0.3614102 5:0.56386576 6:0.46825639 7:0.50105947 8:0.57222222 9:0.80037345 10:0.61816031 11:0.80632911 12:0.90293018 13:0.33420976 14:0 15:0.34285714 16:0.55297491 17:0.49798387 18:0.51699618 19:0.93333333 20:0.79802956 21:0.61142529 22:0.5639884 23:0.50502522 24:0.62204973 26:1 61:1 72:1 105:1 123:1 135:1 
979.8827987185185 1:0.31653841 2:0.57000268 3:0.70046083 4:0.7085321 5:0.53591523 6:1 7:0.40362108 8:0.73170732 9:0.63969293 10:0.58093834 11:0.50693768 12:0.22182173 13:0.12937396 14:0 15:0.57619048 16:0.70779997 17:0.56688906 18:0.71146953 19:0.74712644 20:0.68835394 21:0.61142529 22:0.32166802 23:0.56585755 24:0.80027061 60:1 67:1 70:1 106:1 125:1 150:1 
2048 1:0.46814264 2:0.97141529 3:0.29628651 4:0.55950769 5:0.40826613 6:0.37644037 7:0.28513329 8:0.50322581 9:0.80037345 10:0.7787068 11:0.74748458 12:0.25653542 13:0.61463972 14:0 15:0.4987013 16:0.53194181 17:0.54189359 18:1 19:0.4277072 20:0.50470219 21:0.50968536 22:0.5639884 23:0.40878012 24:0.76433445 27:1 62:1 93:1 105:1 132:1 136:1 
2048 1:0.30143433 2:0.56878922 3:0.70046083 4:0.65416928 5:0.53427419 6:0.46825639 7:0.55200501 8:0.57222222 9:0.76393368 10:0.7787068 11:0.68293832 12:0.18506804 13:0.62379301 14:0 15:0.69915966 16:0.53530466 17:0.70017281 18:0.62508507 19:0.98408488 20:0.47955092 21:0.61142529 22:0.47099503 23:0.52146144 24:0.93136572 25:1 61:1 77:1 105:1 123:1 135:1 
1536.66540237917 1:0.47312224 2:0.7077319 3:0.80474428 4:0.45615964 5:0.34384666 6:0.5451895 7:0.3663469 8:0.68699187 9:0.76666667 10:0.69172194 11:0.64722069 12:0.23134517 13:0.48160483 14:0 15:0.4987013 16:0.55324315 17:0.81692501 18:0.9027186 19:0.80689655 20:1 21:0.8599101 22:1 23:0.40704494 24:0.9601084 57:1 65:1 71:1 122:1 123:1 152:1 
2048 1:0.31653841 2:0.63349698 3:0.36455167 4:0.69501861 5:0.56386576 6:0.30477351 7:0.3663469 8:0.64516129 9:0.63969293 10:0.61816031 11:0.65471167 12:0.25653542 13:0.61463972 14:0 15:0.4987013 16:0.5096543 17:0.77880184 18:0.44095454 19:0.93333333 20:0.46273637 21:1 22:0.51616129 23:0.40454712 24:0.85237804 29:1 62:1 84:1 107:1 123:1 142:1 
2048 1:0.60172523 2:0.48662063 3:0.29628651 4:0.55950769 5:0.60139654 6:0.58855685 7:0.34314331 8:0.80793651 9:0.63969293 10:0.56836799 11:0.68293832 12:0.3689789 13:0.33420976 14:0 15:0.4987013 16:0.87311828 17:0.5290562 18:0.71146953 19:0.74676724 20:0.47955092 21:0.59628822 22:0.51616129 23:0.41635497 24:0.9601084 39:1 61:1 75:1 106:1 131:1 152:1 
2048 1:0.46814264 2:0.97620846 3:0.99620061 4:0.57027168 5:0.56386576 6:0.45165993 7:0.37443609 8:0.7962963 9:0.71324928 10:0.40993789 11:0.49783478 12:0.36134791 13:0.20800273 14:0 15:0.43265306 16:0.5096543 17:0.5290562 18:0.71146953 19:0.7753396 20:0.61900757 21:0.48246968 22:0.32166802 23:0.50480648 24:0.86816701 38:1 62:1 91:1 116:1 124:1 158:1 
2048 1:0.46244477 2:0.7077319 3:0.60900801 4:0.56732997 5:0.41980287 6:0.5451895 7:0.34633459 8:0.7962963 9:0.63969293 10:0.73447205 11:0.64722069 12:0.12262015 13:0.20800273 14:0 15:0.4987013 16:0.52197288 17:0.50921659 18:0.9027186 19:0.4078478 20:0.50470219 21:0.61142529 22:0.91518948 23:0.50502522 24:1 60:1 65:1 71:1 105:1 123:1 158:1 
636.7759649469397 1:0.60172523 2:0.54238158 3:0.55850102 4:0.69501861 5:0.53427419 6:0.52002095 7:0.41747514 8:0.78478261 9:0.62640295 10:0.40993789 11:0.80632911 12:0.23134517 13:0.61463972 14:0 15:0.41611722 16:0.70779997 17:0.77024358 18:0.93385846 19:0.74676724 20:0.68835394 21:0.81521739 22:0.45807627 23:1 24:0.75518707 60:1 61:1 70:1 105:1 123:1 135:1 
748.4724201768595 1:0.46814264 2:0.68632602 3:1 4:0.65416928 5:0.50403226 6:0.40712203 7:0.40634675 8:0.50322581 9:0.71324928 10:0.73447205 11:0.61085539 12:0.33127021 13:0.61463972 14:0 15:0.73766234 16:0.52197288 17:0.58016008 18:0.75830346 19:0.44946492 20:0.57421289 21:0.61142529 22:0.54525584 23:0.52146144 24:0.64713357 27:1 63:1 71:1 114:1 124:1 138:1 
228.9989950145231 1:0.28865979 2:0.7077319 3:1 4:0.45615964 5:0.47436093 6:0.46825639 7:0.28513329 8:0.50322581 9:0.97328372 10:0.43877144 11:0.49783478 12:0.44374774 13:0.32076494 14:0 15:0.57687075 16:0.95830055 17:0.54189359 18:0.71146953 19:0.4078478 20:0.50470219 21:0.70593924 22:0.52240437 23:0.40336634 24:0.48762603 30:1 61:1 104:1 113:1 124:1 140:1 
2048 1:0.40463918 2:0.97620846 3:0.29628651 4:0.73265413 5:0.56386576 6:0.60234647 7:0.37535244 8:0.55388889 9:1 10:0.43877144 11:0.66890047 12:0.36134791 13:0.61463972 14:0 15:0.41611722 16:0.53194181 17:0.50921659 18:0.7172043 19:0.68811117 20:0.61900757 21:0.66887842 22:0.48624293 23:0.62653465 24:0.86816701 34:1 63:1 71:1 105:1 123:1 156:1 
1867.002258234833 1:0.46244477 2:0.63300245 3:0.76443769 4:0.60670364 5:0.45892564 6:0.5451895 7:0.3663469 8:0.55388889 9:0.84122125 10:0.75213675 11:0.65471167 12:0.054867201 13:0.15886045 14:0 15:0.69915966 16:0.57035199 17:0.6514977 18:0.87290323 19:1 20:0.61900757 21:0.59628822 22:0.5639884 23:0.40704494 24:1 60:1 61:1 104:1 106:1 123:1 143:1 
2048 1:0.46244477 2:0.62726586 3:0.76443769 4:0.69501861 5:0.47436093 6:0.61793473 7:0.37443609 8:0.62285714 9:0.84122125 10:0.69172194 11:0.60253165 12:0 13:0.31520961 14:0 15:0.41611722 16:0.63751493 17:0.44773223 18:0.75830346 19:0.66200068 20:0.61900757 21:0.50968536 22:0.91518948 23:0.46640414 24:1 49:1 61:1 91:1 106:1 131:1 143:1 
1263.056518322806 1:0.5992268 2:0.63349698 3:0.4823887 4:0.60670364 5:0.35514888 6:0.75996113 7:0.40634675 8:0.62285714 9:0.71117194 10:0.82898551 11:0.96483826 12:0.97045701 13:0.33881585 14:0 15:0.34285714 16:0.57035199 17:0.77880184 18:0.71146953 19:0.7753396 20:0.50470219 21:0.65068493 22:0.5639884 23:0.46640414 24:0.64713357 55:1 65:1 72:1 115:1 124:1 158:1 
2048 1:0.31296024 2:0.6219249 3:0.58430181 4:0.57027168 5:0.44354839 6:0.52002095 7:0.3663469 8:0.76993464 9:0.7908616 10:0.78772379 11:0.49783478 12:0.09801037 13:0.20155419 14:0 15:0.69915966 16:0.85232975 17:0.50588838 18:0.51699618 19:1 20:0.79802956 21:0.70593924 22:0.3940951 23:0.52146144 24:0.80458295 25:1 61:1 98:1 122:1 123:1 140:1 
2048 1:0.46244477 2:0.6219249 3:0.70046083 4:0.57027168 5:0.56386576 6:0.45165993 7:0.50105947 8:0.45 9:0.57317703 10:0.56836799 11:0.96019961 12:0.22182173 13:0.12192881 14:0 15:0.57619048 16:0.55297491 17:0.2875576 18:0.51699618 19:0.7110904 20:0.50470219 21:0.54325669 22:1 23:0.40704494 24:0.76433445 25:1 62:1 86:1 105:1 123:1 135:1 
1527.503118804636 1:0.5992268 2:0.68632602 3:0.4823887 4:0.56732997 5:0.56386576 6:0.75996113 7:0.3663469 8:0.62285714 9:0.92837981 10:0.49883123 11:0.96483826 12:0.25101014 13:0.48160483 14:0 15:0.38571429 16:0.5096543 17:0.61619487 18:0.87290323 19:0.69332355 20:0.79802956 21:0.65628293 22:0.54525584 23:0.46640414 24:0.5408961 25:1 61:1 70:1 116:1 124:1 158:1 
2048 1:0.40463918 2:0.97620846 3:0.80474428 4:0.57027168 5:0.34384666 6:0.61793473 7:0.40362108 8:0.48333333 9:0.7908616 10:0.75213675 11:0.50693768 12:0.09801037 13:0.33881585 14:0 15:0.57687075 16:0.5096543 17:0.6514977 18:0.90129032 19:0.68811117 20:0.63630449 21:0.61834094 22:0.74201898 23:0.56277228 24:0.80458295 29:1 62:1 104:1 110:1 123:1 158:1 
2048 1:0.47312224 2:0.48662063 3:0.60572672 4:0.57027168 5:0.40826613 6:0.75996113 7:0.3663469 8:0.48333333 9:0.7202397 10:0.64432367 11:0.65471167 12:0.36134791 13:0.33881585 14:0 15:0.43265306 16:0.5096543 17:0.77024358 18:0.93385846 19:0.74676724 20:0.79802956 21:0.61834094 22:0.48624293 23:0.69826733 24:0.5408961 32:1 61:1 77:1 105:1 123:1 135:1 
2048 1:0.60172523 2:0.63349698 3:0.99620061 4:0.57027168 5:0.53688769 6:0.45165993 7:0.35610902 8:0.57222222 9:0.76393368 10:0.43877144 11:0.61085539 12:0.36134791 13:0.33881585 14:0 15:0.66766917 16:0.55297491 17:0.5290562 18:0.70776968 19:0 20:0 21:0 22:0 23:0 24:0 30:1 61:1 104:1 105:1 123:1 158:1 
2048 1:0.30143433 2:0.62726586 3:0.76443769 4:0.7085321 5:0.35514888 6:0.60234647 7:0.35610902 8:0.60327869 9:0.57317703 10:0.43877144 11:0.65471167 12:0.22182173 13:0.15886045 14:0 15:0.42197802 16:0.63751493 17:0.50921659 18:1 19:0.66200068 20:0.79802956 21:0.41970667 22:0.56805477 23:0.46640414 24:0.93136572 58:1 64:1 88:1 122:1 125:1 136:1 
843.4666798358925 1:0.50140581 2:0.68632602 3:0.78865881 4:0.7085321 5:0.50403226 6:0.75996113 7:0.25352766 8:0.85494506 9:0.61361965 10:0.58093834 11:0.42870439 12:0.30869408 13:0.33420976 14:0 15:0.73766234 16:0.57035199 17:0.81692501 18:0.93385846 19:0.74676724 20:0.55728587 21:0.48246968 22:0.4880368 23:0.52146144 24:0.62650872 47:1 62:1 72:1 115:1 130:1 135:1 
2048 1:0.46244477 2:0.7077319 3:0.74354103 4:0.65416928 5:0.46370968 6:0.52595622 7:0.34314331 8:0.62285714 9:0.84270789 10:0.82898551 11:0.44221753 12:0.36134791 13:0.33420976 14:0 15:0.4987013 16:0.57035199 17:0.60672615 18:0.9027186 19:0.66200068 20:0.45812808 21:0.61142529 22:0.91518948 23:0.52146144 24:0.85263473 60:1 63:1 71:1 111:1 126:1 137:1 
1699.798241953478 1:0.47312224 2:0.76218311 3:0.60572672 4:0.65416928 5:0.35514888 6:0.75996113 7:0.41747514 8:0.64516129 9:0.62640295 10:0.73447205 11:0.49783478 12:0.22182173 13:0.48160483 14:0 15:0.57687075 16:0.59966915 17:0.81692501 18:0.88195418 19:0.44946492 20:0.57421289 21:0.41970667 22:0.51616129 23:0.56585755 24:0.64713357 60:1 61:1 104:1 105:1 123:1 135:1 
2048 1:0.40463918 2:0.63349698 3:0.76443769 4:0.57027168 5:0.41980287 6:0.40712203 7:0.34314331 8:0.50322581 9:0.7908616 10:0.61816031 11:0.49783478 12:0.072350175 13:0.20800273 14:0 15:0.52063492 16:0.54050179 17:0.49798387 18:0.71146953 19:0.7753396 20:0.55728587 21:0.65628293 22:0.3940951 23:0.52937294 24:0.62650872 58:1 67:1 99:1 114:1 130:1 158:1 
2048 1:0.31296024 2:0.48662063 3:0.76443769 4:0.55950769 5:0.56386576 6:0.52217826 7:0.34314331 8:0.45 9:0.57317703 10:0.63768116 11:0.61085539 12:0.09801037 13:0.12192881 14:0 15:0.34285714 16:0.87311828 17:0.77880184 18:0.97786947 19:0.66200068 20:0.47955092 21:0.81521739 22:0.56805477 23:0.53316832 24:0.62650872 31:1 61:1 97:1 105:1 123:1 143:1 
460.2848395095627 1:0.31653841 2:1 3:0.55850102 4:0.55950769 5:0.56386576 6:0.52217826 7:0.37443609 8:0.76993464 9:0.71324928 10:0.58093834 11:0.96019961 12:0.44374774 13:0.32076494 14:0 15:0.43265306 16:0.95830055 17:0.47533429 18:0.90129032 19:0.98408488 20:0.54227681 21:0.75984589 22:0.67195931 23:0.41635497 24:0.64713357 50:1 61:1 88:1 105:1 123:1 136:1 
2048 1:0.30143433 2:0.63349698 3:0.36455167 4:0.7085321 5:0.60139654 6:0.45165993 7:0.25352766 8:0.29561403 9:1 10:0.7787068 11:0.60253165 12:0.18506804 13:0.48160483 14:0 15:0.43537415 16:0.63751493 17:0.70017281 18:0.44095454 19:1 20:0.68835394 21:0.59628822 22:0.51616129 23:0.40336634 24:0.85263473 25:1 61:1 104:1 105:1 123:1 145:1 
2048 1:0.30143433 2:0.7077319 3:0.36455167 4:0.73265413 5:0.44354839 6:0.40712203 7:0.55727554 8:0.43589744 9:0.53163017 10:0.61816031 11:0.50693768 12:0.054867201 13:0.50653194 14:0 15:0.6562212 16:0.53530466 17:0.6514977 18:0.81861913 19:0.93869732 20:0.45812808 21:0.54325669 22:1 23:0.56585755 24:0.71402383 52:1 61:1 75:1 106:1 133:1 135:1 
2008.354166968116 1:0.18969072 2:0.54238158 3:0.58430181 4:0.60670364 5:0.3151528 6:0.75996113 7:0.40362108 8:0.60327869 9:0.92837981 10:0.63768116 11:0.65471167 12:0.3689789 13:0.33420976 14:0 15:0.4987013 16:0.52197288 17:0.56688906 18:0.62508507 19:0.85221675 20:0.8784029 21:0.94178082 22:0.5639884 23:0.50480648 24:0.48762603 49:1 62:1 99:1 106:1 131:1 158:1 
823.5807278081109 1:0.51348136 2:0.97141529 3:0.49715872 4:0.57027168 5:0.53427419 6:0.52595622 7:0.3663469 8:0.76993464 9:0.7908616 10:0.73447205 11:0.64722069 12:0.36134791 13:0.20800273 14:0 15:0.52932331 16:0.53530466 17:1 18:0.87543541 19:0.7753396 20:0.41954023 21:0.59628822 22:1 23:0.52146144 24:0.64713357 37:1 61:1 89:1 111:1 123:1 153:1 
2048 1:0.54815187 2:0.97620846 3:0.49715872 4:0.3614102 5:0.36467176 6:0.61678005 7:0.55727554 8:0.57222222 9:0.53163017 10:0.43877144 11:0.74748458 12:0.23134517 13:0.20800273 14:0 15:0.6562212 16:0.59966915 17:0.50921659 18:0.84767025 19:0.68811117 20:0.44120248 21:0.41970667 22:0.3940951 23:0.46278128 24:0.71402383 54:1 63:1 88:1 105:1 123:1 136:1 
2048 1:0.32747119 2:0.68632602 3:0.60900801 4:0.65416928 5:0.36467176 6:0.75996113 7:0.40634675 8:0.45 9:0.71324928 10:0.43877144 11:0.44221753 12:0.23134517 13:0.20800273 14:0 15:0.57687075 16:0.70779997 17:0.44773223 18:0.70776968 19:0.98408488 20:0.50470219 21:0.6835506 22:0.51616129 23:0.46640414 24:0.73917914 25:1 63:1 104:1 111:1 124:1 140:1 
2048 1:0.46814264 2:0.48662063 3:0.36455167 4:0.70202937 5:0.53427419 6:0.75996113 7:0.40634675 8:0.68699187 9:0.92837981 10:0.58093834 11:0.68293832 12:0 13:0.20800273 14:0 15:0.43537415 16:0.95830055 17:0.2875576 18:0.9027186 19:0.98408488 20:0.63630449 21:0.65628293 22:0.52240437 23:0.46640414 24:0.93136572 50:1 62:1 104:1 105:1 123:1 135:1 
795.787644527062 1:0.46244477 2:0.62726586 3:0.80474428 4:0.45615964 5:0.34384666 6:0.65038377 7:0.55727554 8:0.7962963 9:0.84270789 10:0.63768116 11:0.74748458 12:0.44374774 13:0.15886045 14:0 15:0.43537415 16:0.59966915 17:0.81692501 18:0.89784946 19:0.68837803 20:0.61900757 21:0.59628822 22:0.5639884 23:0.41930693 24:0.64610449 33:1 63:1 78:1 122:1 125:1 136:1 
2048 1:0.46814264 2:0.63349698 3:0.36455167 4:0.7085321 5:0.46370968 6:0.45165993 7:0.3663469 8:0.7962963 9:0.61361965 10:0.49883123 11:0.66890047 12:0.3689789 13:0.50653194 14:0 15:0.52063492 16:0.53530466 17:0.56688906 18:0.62508507 19:0.93333333 20:0.46273637 21:0.75984589 22:0.48624293 23:0.40878012 24:0.64713357 26:1 66:1 104:1 115:1 124:1 158:1 
2048 1:0.41237113 2:0.6219249 3:1 4:0.56732997 5:0.36467176 6:0.55176415 7:0.50105947 8:0.64516129 9:1 10:0.58093834 11:0.61085539 12:0.18506804 13:0.62379301 14:0 15:0.029215897 16:0.54050179 17:0.47533429 18:0.89784946 19:0.74676724 20:0.50470219 21:0.65628293 22:0.94879579 23:0.52146144 24:0.5408961 30:1 62:1 71:1 113:1 123:1 139:1 
2048 1:0.47312224 2:0.48662063 3:0.4823887 4:0.57027168 5:0.41980287 6:0.60234647 7:0.28513329 8:0.45 9:0.97328372 10:1 11:0.42870439 12:0.054867201 13:0.20155419 14:0 15:0.52932331 16:0.55297491 17:0.69607198 18:0.9027186 19:0.44946492 20:0.68835394 21:0.61142529 22:0.45807627 23:0.46640414 24:0.64713357 25:1 61:1 70:1 105:1 123:1 150:1 
2048 1:0.1472754 2:0.54238158 3:0.58430181 4:0.45615964 5:0.36467176 6:0.5676656 7:0.40362108 8:0.73170732 9:0.84122125 10:0.58093834 11:0.65471167 12:0.22182173 13:0.33420976 14:0 15:0.66766917 16:0.55297491 17:0.50921659 18:0.97786947 19:0.93869732 20:0.41954023 21:0.8599101 22:0.51616129 23:0.40878012 24:0.64713357 29:1 65:1 90:1 106:1 125:1 136:1 
2048 1:0.31653841 2:0.63300245 3:0.80474428 4:0.60670364 5:0.34384666 6:0.75996113 7:0.40634675 8:0.57222222 9:0.84270789 10:0.72877847 11:0.96483826 12:0.3689789 13:0.33881585 14:0 15:0.38571429 16:0.52197288 17:0.77024358 18:0.51699618 19:0.66200068 20:0.55728587 21:0.37682498 22:0.51616129 23:0.470027 24:1 51:1 61:1 92:1 105:1 123:1 136:1 
2048 1:0.32747119 2:0.63300245 3:0.70046083 4:0.65416928 5:0.44354839 6:0.5451895 7:0.55727554 8:0.55388889 9:0.61361965 10:0.43877144 11:0.60253165 12:0.3689789 13:0.12937396 14:0 15:0.74666667 16:0.70779997 17:0.6514977 18:0.84767025 19:0.85221675 20:0.63630449 21:0.59628822 22:0.3940951 23:0.51419142 24:0.62650872 29:1 61:1 71:1 111:1 123:1 147:1 
319.2655486395756 1:0.47312224 2:0.6219249 3:0.36455167 4:0.57027168 5:0.34384666 6:0.52595622 7:0.34314331 8:0.85494506 9:0.57967222 10:0.82898551 11:0.61085539 12:0.97045701 13:0.20155419 14:0 15:0.4987013 16:0.63751493 17:0.49798387 18:0.87543541 19:1 20:0.46273637 21:0.54325669 22:0.54525584 23:0.50502522 24:0.80027061 26:1 67:1 92:1 109:1 123:1 158:1 
2048 1:0.47312224 2:0.6219249 3:0.80474428 4:0.55950769 5:0.53427419 6:0.52002095 7:0.41747514 8:0.57222222 9:0.57967222 10:0.72778828 11:0.59957806 12:0.36134791 13:0.19888583 14:0 15:0.43537415 16:0.59966915 17:0.50588838 18:1 19:1 20:0.44120248 21:0.41970667 22:0.52152239 23:0.69826733 24:0.85263473 25:1 61:1 104:1 105:1 123:1 154:1 
2048 1:0.28865979 2:0.68632602 3:0.78865881 4:0.93705659 5:0.40826613 6:0.5451895 7:0.40362108 8:0.57222222 9:0.7202397 10:0.49883123 11:0.66890047 12:0.25653542 13:0 14:0 15:0.43265306 16:0.59966915 17:0.56688906 18:0.51699618 19:0.60344828 20:0.54227681 21:0.48246968 22:0.56805477 23:0.40704494 24:0.62204973 29:1 61:1 103:1 111:1 123:1 158:1 
2048 1:0.1472754 2:0.63349698 3:0.4823887 4:0.84090909 5:0.57917889 6:0.52595622 7:0.37535244 8:0.60327869 9:0.80037345 10:0.72778828 11:0.44221753 12:0.23134517 13:0.48160483 14:0 15:0.69915966 16:0.54050179 17:0.5290562 18:1 19:0.93333333 20:0.26634958 21:0.61834094 22:0.54525584 23:0.53316832 24:0.64610449 39:1 63:1 71:1 120:1 126:1 141:1 
2048 1:0.40463918 2:0.54238158 3:0.49715872 4:0.57027168 5:1 6:0.5676656 7:0.42208647 8:0.48333333 9:0.7908616 10:0.49883123 11:1 12:1 13:0.33881585 14:0 15:0.52063492 16:0.54050179 17:0.50921659 18:0.44095454 19:0.68811117 20:0.26634958 21:0.37682498 22:0.55620388 23:0.69826733 24:0.75518707 60:1 64:1 104:1 109:1 123:1 136:1 
2048 1:0.1472754 2:0.97141529 3:0.70046083 4:0.76959248 5:0.44354839 6:0.40712203 7:0.3663469 8:0.45 9:0.92837981 10:0.63768116 11:0.42642405 12:0.23134517 13:0.62379301 14:0 15:0.43265306 16:0.53194181 17:0.82912442 18:0.7172043 19:0.66200068 20:0.63630449 21:0.66887842 22:0.55512187 23:0.50480648 24:0.73917914 41:1 61:1 70:1 105:1 123:1 135:1 
447.4748390197241 1:1 2:1 3:0.57135383 4:0.86190682 5:0.50403226 6:0.60234647 7:0.55727554 8:0.29561403 9:0.63969293 10:0.43877144 11:0.41350211 12:0.054867201 13:1 14:0 15:0.63722944 16:0.53530466 17:0.49798387 18:0.87543541 19:0.7110904 20:0.55728587 21:0.65628293 22:0.94879579 23:0.40454712 24:0.86816701 60:1 62:1 73:1 105:1 123:1 135:1 
2048 1:0.46244477 2:1 3:0.55850102 4:0.7085321 5:0.60139654 6:0.75996113 7:0.40362108 8:0.78478261 9:0.63969293 10:0.64432367 11:0.42870439 12:0 13:0.48160483 14:0 15:0.38571429 16:0.57035199 17:0.56688906 18:0.87290323 19:0.68837803 20:0.55728587 21:0.65068493 22:0.32166802 23:0.46278128 24:0.62650872 42:1 62:1 104:1 111:1 127:1 158:1 
2048 1:0.54815187 2:0.70916055 3:0.4823887 4:0.57027168 5:0.47436093 6:0.75996113 7:0.3663469 8:0.7962963 9:0.84270789 10:1 11:0.49783478 12:0.23134517 13:0.33420976 14:0 15:0.69915966 16:0.53194181 17:0.77024358 18:0.84767025 19:0.4277072 20:0.55728587 21:0.50968536 22:0.47099503 23:0.40454712 24:0.40729133 32:1 64:1 79:1 105:1 123:1 135:1 
2048 1:0.46244477 2:0.70916055 3:0.8662614 4:0.3614102 5:0.41980287 6:0.61678005 7:0.40634675 8:0.73170732 9:0.61227995 10:0.73447205 11:0.64722069 12:0.97045701 13:0.62379301 14:0 15:0.43265306 16:0.57035199 17:0.61619487 18:0.70776968 19:0.85221675 20:0.41954023 21:0.35049229 22:0.51616129 23:0.40704494 24:0.85263473 57:1 61:1 102:1 111:1 123:1 143:1 
174.6496156004591 1:0.60172523 2:0.63300245 3:0.49715872 4:0.7085321 5:0.47436093 6:0.60234647 7:0.50105947 8:0.62285714 9:0.63969293 10:1 11:0.80632911 12:0.36134791 13:0.33881585 14:0 15:0.52932331 16:1 17:0.5290562 18:0.9265233 19:0.68811117 20:0.55728587 21:0.54325669 22:0.3940951 23:0.40336634 24:0.62204973 28:1 63:1 71:1 109:1 126:1 138:1 
1626.331678426736 1:0.54815187 2:0.57000268 3:0.49715872 4:0.73265413 5:0.56386576 6:0.40712203 7:0.37443609 8:0.45 9:0.7908616 10:0.72877847 11:0.68293832 12:0.09801037 13:0.12937396 14:0 15:0.34285714 16:0.63751493 17:0.70017281 18:0.75830346 19:0.93333333 20:0.75066313 21:0.61142529 22:0.48624293 23:0.50502522 24:0.73917914 60:1 61:1 72:1 110:1 125:1 158:1 
2048 1:0.31653841 2:0.97141529 3:1 4:0.3614102 5:0.53427419 6:0.5451895 7:0.57760473 8:0.48333333 9:0.76666667 10:0.43877144 11:0.64722069 12:0.36134791 13:0.12192881 14:0 15:0.41611722 16:0.53194181 17:0.70017281 18:1 19:0.80689655 20:0.58045977 21:0.59628822 22:0.91518948 23:0.40704494 24:0.62650872 60:1 61:1 75:1 105:1 123:1 136:1 
1330.967848998607 1:0.50140581 2:0.59486405 3:0.80474428 4:0.78291536 5:0.60139654 6:0.5451895 7:0.42208647 8:0.60327869 9:0.84122125 10:0.64432367 11:0.60253165 12:0.36134791 13:0.62379301 14:0 15:0.57619048 16:0.59966915 17:0.50921659 18:0.81861913 19:0.66200068 20:0.57421289 21:0.94178082 22:0.5639884 23:0.56585755 24:0.85263473 41:1 66:1 73:1 120:1 123:1 135:1 
311.4259587020014 1:0.50140581 2:0.97620846 3:0.74354103 4:0.56732997 5:0.56386576 6:0.45165993 7:0.55727554 8:0.55388889 9:0.97328372 10:0.56836799 11:0.42870439 12:0.22182173 13:0.48160483 14:0 15:0.52063492 16:0.50486431 17:0.6514977 18:1 19:0.75146389 20:0.44120248 21:0.8599101 22:0.56805477 23:0.56277228 24:0.62650872 27:1 62:1 104:1 107:1 124:1 158:1 
260.0036017667155 1:0.54815187 2:0.6219249 3:0.58430181 4:0.76959248 5:0.41980287 6:0.5676656 7:0.33018931 8:0.85494506 9:0.80037345 10:0.49883123 11:0.59957806 12:0 13:0.12192881 14:0 15:0.69915966 16:0.70779997 17:0.77880184 18:0.93385846 19:0.4078478 20:0.58045977 21:0.94178082 22:0.45807627 23:0.69826733 24:0.86816701 46:1 62:1 104:1 111:1 123:1 140:1 
215.6863750175436 1:0.31653841 2:0.54238158 3:1 4:0.84090909 5:0.53427419 6:0.75996113 7:0.55727554 8:0.48333333 9:0.71324928 10:0.69172194 11:0.50693768 12:0.12262015 13:1 14:0 15:0.57687075 16:0.52197288 17:0.58016008 18:0.59451047 19:0.74676724 20:0.50470219 21:0.50968536 22:0.45807627 23:0.50502522 24:0.80027061 25:1 64:1 104:1 105:1 134:1 135:1 
496.0036802359627 1:0.54815187 2:0.63300245 3:0.70046083 4:0.86190682 5:0.47436093 6:0.45165993 7:0.55727554 8:0.45 9:0.97328372 10:0.72778828 11:0.68293832 12:0.33127021 13:0.48160483 14:0 15:0.38571429 16:0.52197288 17:0.69607198 18:0.90129032 19:0.75146389 20:0.75066313 21:0.65628293 22:0.4880368 23:0.56585755 24:0.64713357 40:1 62:1 70:1 114:1 124:1 135:1 
2048 1:0.50140581 2:0.57000268 3:0.58430181 4:0.56732997 5:0.50403226 6:0.52595622 7:0.34314331 8:0.85494506 9:0.57317703 10:0.56836799 11:0.96019961 12:0.09801037 13:0.33420976 14:0 15:0.57619048 16:0.53194181 17:0.47533429 18:0.97786947 19:0.75146389 20:0.54227681 21:0.66887842 22:0.32166802 23:1 24:0.71402383 39:1 68:1 74:1 119:1 123:1 158:1 
2048 1:0.1472754 2:0.63349698 3:0.74354103 4:0.69501861 5:0.3151528 6:0.75996113 7:0.34314331 8:0.85494506 9:0.84270789 10:0.75213675 11:0.64722069 12:0.25653542 13:0.12192881 14:0 15:0.44926108 16:0.62365591 17:0.82912442 18:0.44095454 19:0.93869732 20:0.55728587 21:0.70593924 22:0.3940951 23:0.46278128 24:1 28:1 62:1 104:1 105:1 123:1 135:1 
2048 1:0.40463918 2:0.52713824 3:0.58430181 4:0.57027168 5:0.40826613 6:0.52002095 7:0.25352766 8:0.78478261 9:0.61227995 10:0.73447205 11:0.42870439 12:0.3689789 13:0.19888583 14:0 15:0.029215897 16:0.62365591 17:0.69607198 18:0.62508507 19:0.69332355 20:0.41954023 21:0.94178082 22:0.67195931 23:0.40704494 24:0.9601084 28:1 61:1 104:1 105:1 123:1 158:1 
2048 1:0.47312224 2:0.76218311 3:0.57135383 4:0.7085321 5:0.60139654 6:0.61793473 7:0.55727554 8:0.62285714 9:0.92837981 10:0.82898551 11:0.42870439 12:0.09801037 13:0.12937396 14:0 15:0.43265306 16:0.85232975 17:0.58016008 18:0.7172043 19:0.74676724 20:0.79802956 21:0.70593924 22:0.55620388 23:0.40878012 24:0.64610449 37:1 61:1 70:1 107:1 123:1 158:1 
2048 1:0.46244477 2:0.57000268 3:0.76443769 4:0.69501861 5:0.45892564 6:0.52002095 7:0.41747514 8:0.45 9:0.71324928 10:0.58093834 11:0.96019961 12:0.25267182 13:0.33881585 14:0 15:0.34285714 16:0.63751493 17:0.44773223 18:0.90129032 19:0.68811117 20:0.62835249 21:0.75984589 22:0.5639884 23:0.470027 24:0.5408961 27:1 61:1 71:1 105:1 127:1 135:1 
2048 1:0.28865979 2:0.48662063 3:0.55850102 4:0.69501861 5:0.46370968 6:0.40712203 7:0.37443609 8:0.55388889 9:0.57967222 10:0.58093834 11:0.42870439 12:0.25653542 13:0.20155419 14:0 15:0.42197802 16:0.53194181 17:0.50921659 18:0.93385846 19:0.80689655 20:0.45812808 21:0.48246968 22:0.51616129 23:0.52937294 24:0.5408961 60:1 61:1 80:1 108:1 123:1 143:1 
2000.919871820164 1:0.54815187 2:0.62726586 3:1 4:0.57027168 5:0.53688769 6:0.55176415 7:0.50105947 8:0.60327869 9:0.92837981 10:0.7787068 11:0.60253165 12:0.09801037 13:0.61463972 14:0 15:0.66766917 16:0.57035199 17:0.54189359 18:0.9265233 19:0.66200068 20:0.41954023 21:0.59628822 22:0.5639884 23:0.62653465 24:0.86816701 32:1 62:1 97:1 122:1 123:1 158:1 
2048 1:0.60172523 2:0.62726586 3:0.36455167 4:0.76959248 5:0.53427419 6:0.5451895 7:0.28513329 8:0.7962963 9:0.71324928 10:0.63768116 11:0.42870439 12:0.36134791 13:0.12192881 14:0 15:0.43537415 16:0.40927419 17:0.6514977 18:0.90129032 19:0.93869732 20:0.55728587 21:0.61142529 22:0.56805477 23:0.56585755 24:0.62650872 34:1 63:1 89:1 111:1 123:1 158:1 
2048 1:0.1472754 2:0.73850285 3:0.57135383 4:0.69501861 5:0.56386576 6:0.52217826 7:0.40362108 8:0.48333333 9:0.57317703 10:0.62318841 11:0.61085539 12:0.12262015 13:0.33881585 14:0 15:0.52063492 16:0.63751493 17:0.47533429 18:0.84767025 19:0.74712644 20:0.55728587 21:0.59628822 22:0.5639884 23:0.41635497 24:0.93136572 37:1 62:1 104:1 109:1 127:1 140:1 
479.4958285041664 1:0.1472754 2:0.48662063 3:0.8662614 4:0.60670364 5:0.45892564 6:0.52217826 7:0.55727554 8:0.85494506 9:0.76393368 10:0.64432367 11:0.45109321 12:0.27010732 13:0.039419612 14:0 15:0.69915966 16:0.54050179 17:0.82912442 18:0.9265233 19:0.74676724 20:0.41954023 21:0.29763282 22:0.56805477 23:0.46278128 24:0.76433445 60:1 61:1 104:1 109:1 126:1 158:1 
2048 1:0.46244477 2:0.6219249 3:0.60900801 4:0.76959248 5:0.40826613 6:0.45165993 7:0.50105947 8:0.85494506 9:0.71324928 10:0.61816031 11:0.65471167 12:0.072350175 13:0.61463972 14:0 15:0.57619048 16:0.53530466 17:0.56688906 18:0.9027186 19:0.7753396 20:0.8784029 21:0.37682498 22:0.3940951 23:0.46640414 24:0.85263473 53:1 63:1 85:1 106:1 123:1 158:1 
2048 1:0.46244477 2:0.76218311 3:0.4823887 4:0.3614102 5:0.40826613 6:0.45165993 7:0.34633459 8:0.62285714 9:0.84270789 10:0.71599288 11:0.74748458 12:0 13:0.12192881 14:0 15:0.57687075 16:0.50486431 17:0.47533429 18:0.84767025 19:0.68811117 20:0.26634958 21:0.61142529 22:0.3940951 23:0.52146144 24:0.64713357 60:1 63:1 71:1 105:1 126:1 139:1 
2048 1:0.47312224 2:0.62726586 3:0.80474428 4:0.86190682 5:0.47436093 6:0.61678005 7:0.35610902 8:0.73809524 9:0.61361965 10:0.40993789 11:0.64722069 12:0.36134791 13:0.12937396 14:0 15:0.44926108 16:0.53530466 17:0.82912442 18:0.44095454 19:0.80689655 20:0.44120248 21:0.37682498 22:0.45807627 23:0.52937294 24:0.62650872 37:1 61:1 80:1 108:1 123:1 135:1 
1354.656185330628 1:0.46244477 2:0.54238158 3:0.80474428 4:0.69501861 5:0.35514888 6:0.45165993 7:0.40362108 8:0.78478261 9:0.84122125 10:0.75213675 11:0.42642405 12:1 13:0.33881585 14:0 15:0.52063492 16:0.5096543 17:0.50921659 18:0.87290323 19:0.68811117 20:0.57421289 21:0.59628822 22:0.47099503 23:0.40704494 24:0.62650872 45:1 61:1 88:1 106:1 133:1 149:1 
998.1616363175433 1:0.28865979 2:0.97620846 3:0.6615087 4:0.7085321 5:0.47436093 6:0.30477351 7:0.40362108 8:0.48333333 9:0.63969293 10:0.64432367 11:0.49783478 12:0.22182173 13:1 14:0 15:0.69915966 16:0.57035199 17:0.2875576 18:0.88195418 19:0.93333333 20:0.50470219 21:0.94178082 22:1 23:0.69826733 24:0.64610449 46:1 61:1 101:1 105:1 123:1 135:1 
1879.240793675166 1:0.51348136 2:0.57000268 3:0.55850102 4:0.60670364 5:0.46370968 6:0.75996113 7:0.44524876 8:0.64516129 9:0.63969293 10:0.56836799 11:0.60253165 12:0.09801037 13:0.33420976 14:0 15:0.6562212 16:0.55297491 17:0.50921659 18:0.71146953 19:0.98408488 20:0.79802956 21:0.41970667 22:0.54525584 23:0.52146144 24:0.75518707 60:1 62:1 90:1 121:1 123:1 135:1 
2048 1:0.31653841 2:0.7077319 3:0.76443769 4:0.47301136 5:0.44354839 6:0.60234647 7:0.37443609 8:0.64516129 9:0.76393368 10:0.58093834 11:0.68293832 12:0.30869408 13:0 14:0 15:0.42197802 16:0.5096543 17:0.69607198 18:0.62508507 19:0.4277072 20:0.68835394 21:0.65068493 22:0.55512187 23:0.50502522 24:0.73917914 26:1 64:1 103:1 122:1 126:1 139:1 
2048 1:0.51546392 2:0.97141529 3:0.57135383 4:1 5:0.56386576 6:0.5676656 7:0.40362108 8:0.67823129 9:0.76393368 10:0.70600414 11:0.96019961 12:0.22182173 13:0.33420976 14:0 15:0.52063492 16:0.5096543 17:0.61619487 18:0.88195418 19:0.85221675 20:0.47955092 21:0.6835506 22:0.55512187 23:0.50480648 24:0.80027061 25:1 61:1 79:1 105:1 123:1 135:1 
2048 1:0.51546392 2:0.52713824 3:0.70046083 4:1 5:0.60139654 6:0.5451895 7:0.40634675 8:0.73809524 9:0.71117194 10:0.82898551 11:0.49783478 12:0.09801037 13:0.20155419 14:0 15:0.69915966 16:0.5096543 17:0.69607198 18:0.62508507 19:0.93333333 20:0.61900757 21:0.8599101 22:0.55620388 23:0.40704494 24:0.62650872 50:1 61:1 104:1 120:1 123:1 157:1 
1452.573701146508 1:0.31653841 2:0.66465257 3:0.55850102 4:0.69501861 5:0.40826613 6:0.52002095 7:0.40362108 8:0.45 9:0.7202397 10:0.73447205 11:0.42870439 12:0.36134791 13:0.33420976 14:0 15:0.57619048 16:0.59966915 17:0.56688906 18:1 19:0.80689655 20:0.47955092 21:0.59628822 22:0.51616129 23:0.50502522 24:0.62650872 60:1 61:1 76:1 105:1 123:1 144:1 
2048 1:0.5992268 2:0.73850285 3:0.80474428 4:0.55950769 5:0.57917889 6:0.5451895 7:0.35610902 8:0.73809524 9:0.64440021 10:1 11:0.66890047 12:0.12262015 13:0.057843997 14:0 15:0.43265306 16:0.57035199 17:0.60672615 18:0.44095454 19:0.7753396 20:0.41954023 21:0.94178082 22:0.74201898 23:0.41635497 24:0.76433445 57:1 62:1 104:1 105:1 132:1 158:1 
2048 1:0.46814264 2:0.76218311 3:0.67061597 4:0.55950769 5:1 6:0.45165993 7:0.42208647 8:0.7962963 9:0.64440021 10:0.63768116 11:0.59957806 12:0.054867201 13:0.48160483 14:0 15:0.57619048 16:0.70779997 17:0.6514977 18:0.87543541 19:0.93869732 20:0.55728587 21:0.29763282 22:0.56805477 23:0.52146144 24:0.75518707 25:1 61:1 91:1 105:1 123:1 135:1 
2048 1:0.31296024 2:0.48662063 3:0.57109085 4:0.65416928 5:0.45922939 6:0.75996113 7:0.40362108 8:0.45 9:0.84270789 10:0.43877144 11:0.66890047 12:0.09801037 13:0.12937396 14:0 15:0.6562212 16:0.57035199 17:0.77880184 18:0.75830346 19:0.74676724 20:0.58045977 21:0.54325669 22:0.57444157 23:0.50502522 24:0.64713357 48:1 61:1 83:1 105:1 123:1 158:1 
42.43428134503042 1:0.31653841 2:0.7077319 3:0.76443769 4:0.57027168 5:0.50403226 6:0.65038377 7:0.55200501 8:0.85494506 9:0.64440021 10:0.58093834 11:0.96019961 12:0.22182173 13:0.19888583 14:0 15:0.41611722 16:0.52197288 17:0.50588838 18:0.71146953 19:0.4078478 20:0.45812808 21:0.8599101 22:0.67195931 23:0.470027 24:1 29:1 61:1 72:1 109:1 123:1 144:1 
1300.009414462774 1:0.32747119 2:0.63349698 3:0.8662614 4:0.76959248 5:0.35514888 6:0.46825639 7:0.37535244 8:0.85494506 9:0.84270789 10:0.69172194 11:0.80632911 12:0.12262015 13:0.33881585 14:0 15:0.66766917 16:0.87311828 17:0.58016008 18:0.88195418 19:0.93869732 20:0.47716682 21:0.59628822 22:0.45807627 23:0.50480648 24:0.75518707 28:1 61:1 80:1 121:1 123:1 149:1 
282.3546966839143 1:0.1472754 2:0.63300245 3:0.60900801 4:0.65416928 5:0.45892564 6:0.45165993 7:0.44524876 8:0.85494506 9:0.71117194 10:0.58093834 11:0.68293832 12:0.36134791 13:1 14:0 15:0.69915966 16:0.40927419 17:0.50921659 18:0.62508507 19:0.93333333 20:0.54227681 21:0.50968536 22:0.91518948 23:0.56277228 24:0.73917914 55:1 63:1 98:1 122:1 126:1 140:1 
2048 1:0.28865979 2:0.73850285 3:0.58430181 4:0.47301136 5:0.53427419 6:0.61793473 7:0.40634675 8:0.45 9:1 10:0.64432367 11:0.66890047 12:0.054867201 13:0.057843997 14:0 15:0.4987013 16:0.5096543 17:0.2875576 18:0.9027186 19:0.4277072 20:0.62835249 21:0.61142529 22:0.51616129 23:0.46278128 24:0.85263473 34:1 62:1 101:1 111:1 129:1 136:1 
659.0008016718618 1:0.60172523 2:0.70916055 3:0.8662614 4:0.84090909 5:0.41980287 6:0.5451895 7:0.37535244 8:0.57222222 9:0.92837981 10:0.56836799 11:0.66890047 12:0.27010732 13:0.12192881 14:0 15:0.69915966 16:0.57035199 17:0.5290562 18:0.75830346 19:0.93333333 20:0.44120248 21:0.37682498 22:0.3940951 23:0.56277228 24:0.93136572 25:1 61:1 76:1 106:1 131:1 135:1 
2048 1:0.28865979 2:0.48662063 3:0.57135383 4:0.65416928 5:0.53591523 6:0.5451895 7:0.44524876 8:0.60327869 9:1 10:0.7787068 11:0.60253165 12:0.27010732 13:0.20800273 14:0 15:0.4987013 16:0.85232975 17:0.60672615 18:0.51699618 19:0.85221675 20:0.50470219 21:1 22:0.5639884 23:1 24:0.9601084 60:1 62:1 90:1 119:1 129:1 136:1 
2048 1:0.46244477 2:0.7077319 3:0.55850102 4:0.7085321 5:0.45892564 6:0.61793473 7:0.40362108 8:0.67823129 9:0.63969293 10:0.43877144 11:0.42870439 12:0 13:0.20800273 14:0 15:0.63722944 16:0.85232975 17:0.56688906 18:0.89784946 19:0.93333333 20:0.50470219 21:0.29763282 22:0.47099503 23:0.46640414 24:0.62650872 42:1 62:1 90:1 111:1 123:1 149:1 
1951.611646658714 1:0.46814264 2:0.59486405 3:0.55850102 4:0.78291536 5:0.46370968 6:0.55176415 7:0.37443609 8:0.85494506 9:0.71324928 10:0.69172194 11:0.68293832 12:1 13:0.15886045 14:0 15:0.4987013 16:0.52197288 17:0.70017281 18:0.62508507 19:0.66200068 20:0.47716682 21:0.94178082 22:0.51616129 23:0.62653465 24:0.93136572 40:1 61:1 104:1 106:1 125:1 136:1 
2048 1:0.30143433 2:0.97620846 3:0.60900801 4:0.86190682 5:0.60139654 6:0.61793473 7:0.42208647 8:0.29561403 9:0.61361965 10:0.56836799 11:0.96019961 12:0.97045701 13:0.20800273 14:0 15:0.43537415 16:0.53194181 17:0.50588838 18:0.44095454 19:0.74712644 20:0.45812808 21:0.61142529 22:0.5639884 23:0.50480648 24:0.62650872 42:1 61:1 75:1 107:1 123:1 158:1 
2048 1:0.46244477 2:1 3:0.49715872 4:0.84090909 5:0.60139654 6:0.75996113 7:0.3663469 8:0.50322581 9:0.84122125 10:0.62318841 11:0.49783478 12:0.25101014 13:0.20800273 14:0 15:0.34285714 16:0.95830055 17:0.49798387 18:0.97786947 19:0.93869732 20:0.68835394 21:0.41970667 22:0.52152239 23:0.62653465 24:0.93136572 32:1 62:1 70:1 105:1 128:1 144:1 
2048 1:0.40463918 2:0.62726586 3:0.99620061 4:0.45615964 5:0.53591523 6:0.5451895 7:0.57760473 8:0.48333333 9:0.80037345 10:0.43877144 11:0.65471167 12:0.18506804 13:0.62379301 14:0 15:0.34285714 16:0.53530466 17:0.70017281 18:0.9027186 19:0.44946492 20:0.41954023 21:0.61834094 22:0.51616129 23:0.51419142 24:0.85263473 25:1 61:1 71:1 106:1 125:1 136:1 
2048 1:0.40463918 2:0.97141529 3:0.57135383 4:0.84090909 5:0.53591523 6:0.40712203 7:0.37443609 8:0.76993464 9:0.71117194 10:0.72778828 11:0.68293832 12:0.44374774 13:0.20800273 14:0 15:0.43265306 16:0.57035199 17:0.77024358 18:0.84767025 19:0.69332355 20:0.57421289 21:0.61834094 22:0.52240437 23:0.40878012 24:0.85263473 32:1 61:1 70:1 105:1 123:1 135:1 
745.561647306698 1:0.51348136 2:0.76218311 3:0.55850102 4:0.76959248 5:0.50403226 6:0.55176415 7:0.40634675 8:0.85494506 9:0.63969293 10:0.63768116 11:0.45109321 12:0.09801037 13:0.15886045 14:0 15:0.42197802 16:0.85232975 17:0.58016008 18:0.51699618 19:0.68837803 20:0.62835249 21:1 22:0.74201898 23:0.53316832 24:0.80458295 46:1 64:1 90:1 108:1 129:1 136:1 
182.9292371479715 1:0.5992268 2:0.57000268 3:0.36455167 4:0.57027168 5:0.34384666 6:0.52595622 7:0.50105947 8:0.62285714 9:0.7202397 10:0.78772379 11:0.61085539 12:1 13:0.12192881 14:0 15:0.57619048 16:0.53530466 17:0.54189359 18:1 19:0.4078478 20:0.54227681 21:0.8599101 22:0.52152239 23:0.52937294 24:0.75518707 38:1 62:1 77:1 105:1 130:1 155:1 
1178.986967511489 1:0.47312224 2:0.7077319 3:0.57135383 4:0.7085321 5:0.45892564 6:0.46825639 7:0.28513329 8:0.55388889 9:0.97328372 10:0.58093834 11:0.42870439 12:0.90293018 13:0 14:0 15:0.52063492 16:0.53194181 17:0.50921659 18:0.84767025 19:0.85221675 20:0.58045977 21:0.54325669 22:0.56805477 23:0.41930693 24:0.9601084 42:1 61:1 100:1 109:1 123:1 138:1 
341.7230620853253 1:0.60172523 2:0.57000268 3:0.57109085 4:1 5:0.40826613 6:0.65038377 7:0.34633459 8:0.45 9:0.57967222 10:0.49883123 11:0.68293832 12:0.90293018 13:0.15886045 14:0 15:0.43265306 16:0.55324315 17:1 18:0.88195418 19:0.44946492 20:0.50470219 21:0.59628822 22:0.45807627 23:0.46640414 24:0.71402383 60:1 61:1 71:1 109:1 123:1 147:1 
2048 1:0.46814264 2:0.73850285 3:0.8662614 4:0.45615964 5:0.53591523 6:0.5451895 7:0.33018931 8:0.68699187 9:0.76393368 10:0.75213675 11:0.65471167 12:0.22182173 13:0.08196319 14:0 15:0.52063492 16:0.5096543 17:0.56688906 18:0.7172043 19:0.74712644 20:0.54227681 21:0.41970667 22:0.32166802 23:0.470027 24:0.85237804 30:1 61:1 70:1 118:1 123:1 135:1 
2048 1:0.28865979 2:0.48662063 3:0.6615087 4:0.93705659 5:0.53427419 6:0.5451895 7:0.40362108 8:0.76993464 9:0.7202397 10:0.70600414 11:0.42870439 12:1 13:0.33420976 14:0 15:0.38571429 16:0.57035199 17:0.77880184 18:0.87290323 19:0.7110904 20:0.45812808 21:0.59628822 22:0.32166802 23:0.50480648 24:0.93136572 60:1 62:1 79:1 105:1 123:1 158:1 
1795.313297345927 1:0.5529522 2:0.63300245 3:0.36455167 4:0.7085321 5:0.50403226 6:0.65038377 7:0.34633459 8:0.85494506 9:0.63969293 10:0.63768116 11:0.68293832 12:0.3689789 13:0.61463972 14:0 15:0.43265306 16:0.55324315 17:0.58016008 18:0.87543541 19:0.74712644 20:0.61900757 21:0.70593924 22:0.3940951 23:0.40336634 24:0.62650872 26:1 62:1 85:1 119:1 123:1 147:1 
1219.338562552435 1:0.32747119 2:1 3:0.57135383 4:0.76959248 5:0.59398263 6:0.75996113 7:0.55727554 8:0.78478261 9:0.61227995 10:0.71599288 11:0.42870439 12:0.30869408 13:0 14:0 15:0.38571429 16:0.57035199 17:0.60672615 18:0.84767025 19:0.93333333 20:0.41954023 21:0.61142529 22:0.54525584 23:0.46640414 24:0.5408961 60:1 64:1 71:1 117:1 124:1 146:1 
72.11624407949145 1:0.46244477 2:0.54238158 3:0.78865881 4:0.57027168 5:0.56386576 6:0.40712203 7:0.55200501 8:0.7962963 9:0.62640295 10:0.78772379 11:0.68293832 12:0.054867201 13:0.62379301 14:0 15:0.52932331 16:0.62365591 17:0.5290562 18:0.51699618 19:0.68811117 20:0.79802956 21:0.65068493 22:0.4880368 23:0.40704494 24:0.93136572 60:1 67:1 73:1 107:1 128:1 138:1 
1418.615498254871 1:0.50140581 2:0.63349698 3:0.57135383 4:0.60670364 5:0.53688769 6:0.61793473 7:0.50105947 8:0.85494506 9:0.63969293 10:0.72778828 11:0.96483826 12:0.3689789 13:0.20800273 14:0 15:0.43265306 16:0.57035199 17:0.47533429 18:0.75830346 19:0.81191223 20:0.63630449 21:0.65628293 22:0.45807627 23:1 24:0.64610449 47:1 61:1 91:1 107:1 123:1 147:1 
2048 1:0.46244477 2:0.68632602 3:0.70046083 4:0.57027168 5:0.53427419 6:0.65038377 7:0.42208647 8:0.68699187 9:0.84270789 10:0.43877144 11:0.42870439 12:0.09801037 13:0 14:0 15:0.4987013 16:0.55324315 17:0.50921659 18:0.70776968 19:0.93869732 20:0.63630449 21:0.65068493 22:0.51616129 23:0.69826733 24:0.62650872 39:1 61:1 80:1 105:1 123:1 135:1 
2048 1:0.41237113 2:0.48662063 3:0.49715872 4:0.57027168 5:0.36467176 6:0.65038377 7:0.40362108 8:0.67823129 9:0.71324928 10:0.62318841 11:0.61085539 12:0.12262015 13:0.20800273 14:0 15:0.69915966 16:0.54050179 17:0.56688906 18:0.44095454 19:0.74712644 20:0.47716682 21:0.65068493 22:0.55512187 23:0.40704494 24:0.62204973 60:1 62:1 104:1 113:1 128:1 135:1 
2048 1:0.5529522 2:0.54238158 3:0.36455167 4:0.47301136 5:0.35514888 6:0.52002095 7:0.28513329 8:0.68699187 9:0.61361965 10:0.58093834 11:0.60253165 12:0.12262015 13:0.61463972 14:0 15:0.63722944 16:0.85232975 17:0.77024358 18:0.88195418 19:0.66200068 20:0.63630449 21:0.41970667 22:0.67195931 23:0.46278128 24:0.62650872 60:1 62:1 70:1 114:1 124:1 146:1 
1437.80742949004 1:0.30143433 2:0.54238158 3:0.70046083 4:0.7085321 5:0.40826613 6:0.40712203 7:0.40634675 8:0.68699187 9:0.71324928 10:0.56836799 11:0.60253165 12:0.33127021 13:0.20800273 14:0 15:0.34285714 16:0.70779997 17:0.2875576 18:0.97786947 19:0.74676724 20:0.44120248 21:0.61142529 22:0.52240437 23:0.470027 24:0.76433445 44:1 65:1 104:1 117:1 124:1 158:1 
2048 1:0.1472754 2:0.73850285 3:0.58430181 4:0.56732997 5:0.56386576 6:0.58855685 7:0.44524876 8:0.64516129 9:0.84122125 10:0.73447205 11:0.61085539 12:1 13:0.33420976 14:0 15:0.4987013 16:0.5096543 17:0.77880184 18:0.88195418 19:0.93333333 20:0.44120248 21:0.50968536 22:0.56805477 23:0.40878012 24:0.62204973 25:1 61:1 70:1 105:1 123:1 135:1 
2048 1:0.46244477 2:0.57000268 3:0.4823887 4:0.78291536 5:0.41980287 6:0.30477351 7:0.50105947 8:0.48333333 9:0.57317703 10:0.49883123 11:0.96019961 12:0.25653542 13:0.48160483 14:0 15:0.74666667 16:0.59966915 17:0.81692501 18:1 19:0.7753396 20:0.55728587 21:0.61142529 22:0.91518948 23:0.40454712 24:0.85263473 26:1 65:1 104:1 122:1 125:1 136:1 
1212.067848209512 1:0.40463918 2:0.52713824 3:0.78865881 4:0.57027168 5:0.36467176 6:0.45165993 7:0.37443609 8:0.73809524 9:0.57967222 10:0.78772379 11:0.80632911 12:0.97045701 13:0.12937396 14:0 15:0.52063492 16:0.5096543 17:0.60672615 18:0.62508507 19:0.74676724 20:0.8784029 21:0.59628822 22:1 23:0.50502522 24:0.76433445 52:1 61:1 78:1 105:1 123:1 157:1 
775.7263846292209 1:0.1472754 2:1 3:1 4:0.76959248 5:0.35514888 6:0.75996113 7:0.34633459 8:0.7962963 9:0.7202397 10:0.43877144 11:1 12:0.25267182 13:0.12937396 14:0 15:0.42197802 16:0.85232975 17:0.77880184 18:0.81861913 19:0.74676724 20:0.41954023 21:0.70593924 22:0.55620388 23:0.40336634 24:0.73917914 54:1 61:1 75:1 118:1 123:1 135:1 
2048 1:0.46244477 2:0.97141529 3:0.76443769 4:0.60670364 5:0.45892564 6:0.45165993 7:0.25352766 8:0.78478261 9:0.63969293 10:0.43877144 11:0.44221753 12:0.30869408 13:0.50653194 14:0 15:0.34285714 16:0.87311828 17:0.5290562 18:0.97786947 19:0.80689655 20:0.26634958 21:0.61142529 22:0.91518948 23:0.53316832 24:0.40729133 60:1 62:1 70:1 105:1 123:1 135:1 
2048 1:0.47312224 2:0.7077319 3:0.70046083 4:0.57027168 5:0.45892564 6:0.30477351 7:0.40362108 8:0.29561403 9:0.63969293 10:0.63768116 11:0.68293832 12:0.3689789 13:0.62379301 14:0 15:0.57687075 16:0.59966915 17:0.81692501 18:1 19:0.80689655 20:0.50470219 21:0.61142529 22:1 23:0.46640414 24:0.75518707 34:1 67:1 104:1 122:1 123:1 158:1 
2048 1:0.28865979 2:0.63300245 3:0.70046083 4:0.86190682 5:0.57917889 6:0.5451895 7:0.37443609 8:0.73170732 9:0.80037345 10:0.43877144 11:0.68293832 12:0.054867201 13:0.33881585 14:0 15:0.38571429 16:0.85232975 17:0.69607198 18:0.44095454 19:0.7110904 20:0.75066313 21:0.29763282 22:0.74201898 23:0.52146144 24:0.64713357 25:1 61:1 81:1 122:1 123:1 148:1 
2048 1:0.31296024 2:0.70916055 3:0.74354103 4:0.45615964 5:0.40826613 6:0.45165993 7:0.42208647 8:0.78478261 9:0.57317703 10:0.62318841 11:0.42642405 12:1 13:0.19888583 14:0 15:0.41611722 16:0.85232975 17:0.47533429 18:0.9027186 19:0.74712644 20:0.63630449 21:0.29763282 22:0.4880368 23:0.69826733 24:0.73917914 60:1 61:1 104:1 122:1 133:1 135:1 
1859.082841813495 1:0.47312224 2:0.76218311 3:0.74354103 4:0.47301136 5:0.57917889 6:0.75996113 7:0.28513329 8:0.62285714 9:0.97328372 10:0.62318841 11:0.66890047 12:0.3689789 13:0.15886045 14:0 15:0.73766234 16:0.70779997 17:0.2875576 18:0.88195418 19:0.93869732 20:0.79802956 21:0.66887842 22:0.5639884 23:0.46278128 24:0.85263473 25:1 61:1 72:1 105:1 123:1 135:1 
2048 1:0.31653841 2:0.59486405 3:0.8662614 4:0.73265413 5:0.40826613 6:0.5676656 7:0.50105947 8:0.78478261 9:0.84270789 10:0.63768116 11:0.49783478 12:0.27010732 13:0.33420976 14:0 15:0.52063492 16:0.59966915 17:0.47533429 18:0.87543541 19:0.69332355 20:0.41954023 21:0.61834094 22:0.32166802 23:0.56585755 24:0.85263473 34:1 61:1 72:1 105:1 123:1 135:1 
2048 1:0.41237113 2:0.52713824 3:0.70046083 4:0.65416928 5:0.40826613 6:0.75996113 7:0.50105947 8:0.29561403 9:1 10:0.72877847 11:0.44221753 12:0.25101014 13:0.19888583 14:0 15:0.69915966 16:0.52197288 17:0.54189359 18:0.84767025 19:0.66200068 20:0.54227681 21:0.81521739 22:0.52240437 23:0.46640414 24:0.93136572 48:1 61:1 73:1 105:1 123:1 147:1 
923.5992539040319 1:0.60172523 2:0.6219249 3:0.70046083 4:0.57027168 5:0.40826613 6:0.52595622 7:0.3663469 8:0.43589744 9:0.84122125 10:0.58093834 11:0.61085539 12:0.25653542 13:0.61463972 14:0 15:0.43537415 16:0.55297491 17:0.70017281 18:0.89784946 19:0.68811117 20:0.50470219 21:0.8599101 22:0.94879579 23:1 24:0.62650872 34:1 62:1 97:1 122:1 123:1 152:1 
1539.303602306152 1:0.47312224 2:0.7077319 3:0.55850102 4:0.70202937 5:0.56386576 6:0.61678005 7:0.25352766 8:0.85494506 9:0.62640295 10:0.56836799 11:0.80632911 12:0 13:0.61463972 14:0 15:0.52932331 16:0.95830055 17:0.5290562 18:0.44095454 19:0.7110904 20:0.75066313 21:0.35049229 22:0.47099503 23:0.46278128 24:0.5408961 60:1 61:1 74:1 122:1 123:1 154:1 
2048 1:0.30143433 2:0.97620846 3:0.76443769 4:0.7085321 5:0.45922939 6:0.52595622 7:0.40362108 8:0.45 9:0.80037345 10:0.82898551 11:0.45109321 12:0.3689789 13:0 14:0 15:0.57619048 16:0.57035199 17:0.2875576 18:0.62508507 19:0.66200068 20:0.45812808 21:0.35049229 22:0.47099503 23:0.50502522 24:0.62650872 37:1 61:1 86:1 108:1 123:1 158:1 
1490.869464757129 1:0.46814264 2:0.73850285 3:0.76443769 4:0.86190682 5:0.53688769 6:0.52595622 7:0.35610902 8:0.80793651 9:0.63969293 10:0.40993789 11:0.96483826 12:0.18506804 13:0.31520961 14:0 15:0.52932331 16:0.53530466 17:0.82912442 18:0.84767025 19:0.93333333 20:0.45812808 21:0.61834094 22:0.51616129 23:0.56277228 24:0.80027061 35:1 61:1 70:1 105:1 123:1 135:1 
2048 1:0.18969072 2:0.7077319 3:0.99620061 4:0.70202937 5:0.53591523 6:0.75996113 7:0.34633459 8:0.57222222 9:0.84270789 10:0.63768116 11:0.49783478 12:0.90293018 13:0.32076494 14:0 15:0.63722944 16:0.55324315 17:0.69607198 18:0.9027186 19:0.44946492 20:0.50470219 21:0.35049229 22:0.45807627 23:0.53316832 24:0.80027061 27:1 61:1 71:1 105:1 129:1 158:1 
2048 1:0.5992268 2:0.97141529 3:0.70046083 4:0.57027168 5:0.45892564 6:0.55176415 7:0.40362108 8:0.50322581 9:0.71324928 10:0.58093834 11:0.64722069 12:0.30869408 13:0.20800273 14:0 15:0.38571429 16:0.70779997 17:0.5290562 18:0.62508507 19:0.74712644 20:0.44120248 21:0.48246968 22:0.94879579 23:0.46278128 24:0.64713357 60:1 61:1 70:1 118:1 123:1 154:1 
2048 1:0.47312224 2:0.48662063 3:0.67061597 4:0.55950769 5:0.41980287 6:0.30477351 7:0.42208647 8:0.43589744 9:0.63969293 10:0.71599288 11:0.44221753 12:0.27010732 13:0.61463972 14:0 15:0.43537415 16:0.53194181 17:0.5290562 18:0.84767025 19:0.7110904 20:0.62835249 21:0.54325669 22:0.3940951 23:1 24:0.64713357 60:1 62:1 103:1 105:1 123:1 158:1 
2048 1:0.18969072 2:0.73850285 3:0.60572672 4:0.84090909 5:0.35514888 6:0.40712203 7:0.37443609 8:0.64516129 9:0.7908616 10:0.7787068 11:0.42642405 12:0.22182173 13:0 14:0 15:0.66766917 16:0.54050179 17:0.77024358 18:0.81861913 19:0.74712644 20:0.57421289 21:0.41970667 22:0.54525584 23:0.50502522 24:0.86816701 26:1 61:1 102:1 110:1 123:1 158:1 
2048 1:0.50140581 2:0.59486405 3:0.36455167 4:0.93705659 5:0.34384666 6:0.40712203 7:0.33018931 8:0.45 9:0.84122125 10:0.43877144 11:0.96483826 12:0.18506804 13:0.33420976 14:0 15:0.34285714 16:0.5096543 17:0.77024358 18:0.87543541 19:0.93333333 20:0.44120248 21:0.41970667 22:0.32166802 23:0.40878012 24:0.40729133 25:1 61:1 81:1 109:1 126:1 138:1 
304.4177019159008 1:0.50140581 2:0.54238158 3:0.70046083 4:0.3614102 5:0.34384666 6:0.52002095 7:0.40362108 8:0.60327869 9:0.92837981 10:0.73447205 11:0.68293832 12:0.44374774 13:0.12192881 14:0 15:0.69915966 16:0.62365591 17:0.60672615 18:0.7172043 19:0.74712644 20:0.47716682 21:0.61142529 22:0.5639884 23:0.40704494 24:0.64713357 32:1 63:1 71:1 105:1 124:1 139:1 
2048 1:0.1472754 2:0.7077319 3:0.60572672 4:0.86190682 5:1 6:0.45165993 7:0.37443609 8:0.62285714 9:0.7908616 10:0.40993789 11:1 12:0.25267182 13:0.33420976 14:0 15:0.52932331 16:0.62365591 17:0.77880184 18:0.44095454 19:0.4277072 20:0.58045977 21:0.29763282 22:0.4880368 23:0.56585755 24:0.71402383 26:1 66:1 104:1 115:1 123:1 135:1 
2048 1:0.30143433 2:0.52713824 3:0.49715872 4:0.55950769 5:0.60139654 6:0.75996113 7:0.40362108 8:0.73170732 9:0.7908616 10:0.72778828 11:0.45109321 12:0.30869408 13:0.31520961 14:0 15:0.43265306 16:0.5096543 17:0.5290562 18:0.87543541 19:0.80689655 20:0.54227681 21:0.41970667 22:0.51616129 23:0.69826733 24:0.86816701 60:1 62:1 76:1 109:1 123:1 154:1 
2048 1:0 2:0 3:0 4:0 5:0 6:0.37644037 7:1 8:0.45 9:0.97328372 10:0.61816031 11:0.42870439 12:0.18506804 13:0.12937396 14:0 15:0.4987013 16:0.40927419 17:0.56688906 18:1 19:0.80689655 20:0.50470219 21:0.37682498 22:0.4880368 23:0.53316832 24:0.62204973 30:1 63:1 104:1 105:1 123:1 158:1 
2048 1:0.31296024 2:0.48662063 3:0.74354103 4:0.57027168 5:0.35514888 6:0.75996113 7:1 8:0.7962963 9:0.71324928 10:0.82898551 11:0.74748458 12:0.25267182 13:0.31520961 14:0 15:0.43265306 16:0.59966915 17:0.47533429 18:0.97786947 19:0.7753396 20:0.62835249 21:0.35049229 22:0.32166802 23:0.46640414 24:0.86816701 60:1 61:1 77:1 105:1 123:1 135:1 
2048 1:0.50140581 2:0.76218311 3:0.36455167 4:0.55950769 5:0.53688769 6:0.46825639 7:0.50105947 8:0.85494506 9:0.61361965 10:0.56836799 11:0.65471167 12:0.22182173 13:0.19888583 14:0 15:0.41611722 16:0.95830055 17:0.54189359 18:0.87543541 19:0.80689655 20:0.44120248 21:0.35049229 22:0.56805477 23:0.62653465 24:0.85263473 33:1 61:1 104:1 105:1 123:1 158:1 
2048 1:0.51546392 2:1 3:0.55850102 4:0.45615964 5:0.45892564 6:0.52002095 7:0.40362108 8:0.64516129 9:0.71117194 10:0.62318841 11:0.68293832 12:0.054867201 13:0.50653194 14:0 15:0.41611722 16:1 17:0.50921659 18:0.71146953 19:0.66200068 20:0.50470219 21:0.41970667 22:0.56805477 23:0.50502522 24:0.75518707 49:1 62:1 87:1 119:1 123:1 135:1 
2048 1:0.47312224 2:0.57000268 3:0.58430181 4:0.7085321 5:0.47436093 6:0.40712203 7:0.41747514 8:0.29561403 9:0.97328372 10:0.43877144 11:0.59957806 12:0.44374774 13:0.31520961 14:0 15:0.43537415 16:0.87311828 17:0.60672615 18:0.44095454 19:1 20:0.46273637 21:0.94178082 22:0.56805477 23:0.40704494 24:0.64713357 34:1 62:1 104:1 105:1 123:1 143:1 
2048 1:0.31653841 2:0.48662063 3:0.4823887 4:0.70202937 5:0.36467176 6:0.5451895 7:0.28513329 8:0.68699187 9:0.57967222 10:0.49883123 11:0.61085539 12:0.3689789 13:0.48160483 14:0 15:0.63722944 16:1 17:0.77024358 18:0.70776968 19:0.44946492 20:0.50470219 21:0.59628822 22:0.5639884 23:0.40454712 24:0.80027061 25:1 62:1 104:1 105:1 124:1 141:1 
2048 1:0.46244477 2:0.59486405 3:0.49715872 4:0.73265413 5:0.45892564 6:0.45165993 7:0.55200501 8:0.45 9:1 10:0.72877847 11:0.59957806 12:0.054867201 13:0.61463972 14:0 15:0.38571429 16:0.52197288 17:0.44773223 18:0.89784946 19:0.80689655 20:0.46273637 21:0.61142529 22:0.67195931 23:0.52937294 24:0.64713357 56:1 62:1 70:1 106:1 125:1 158:1 
2048 1:0.30143433 2:0.7077319 3:0.60572672 4:0.70202937 5:0.53591523 6:0.55176415 7:0.41747514 8:0.76993464 9:0.7202397 10:0.71599288 11:0.42870439 12:0.3689789 13:0.50653194 14:0 15:0.52063492 16:0.52197288 17:0.49798387 18:0.88195418 19:0.80689655 20:0.44120248 21:0.70593924 22:0.4880368 23:0.52146144 24:0.64713357 25:1 62:1 72:1 105:1 123:1 158:1 
595.6797796339594 1:0.30143433 2:0.48662063 3:0.49715872 4:0.3614102 5:0.57917889 6:0.60234647 7:0.37535244 8:0.57222222 9:0.57967222 10:0.43877144 11:0.42642405 12:1 13:0.12192881 14:0 15:0.41611722 16:0.53194181 17:0.58016008 18:0.59451047 19:0.80689655 20:0.68835394 21:0.54325669 22:1 23:0.40878012 24:0.64713357 41:1 63:1 88:1 122:1 125:1 158:1 
38.22487284280329 1:0.46244477 2:0.56878922 3:0.57135383 4:0.70202937 5:0.50403226 6:0.52002095 7:0.55727554 8:0.55388889 9:0.84270789 10:0.62318841 11:0.42870439 12:0.25653542 13:0.50653194 14:0 15:0.43265306 16:0.70779997 17:0.50921659 18:0.93385846 19:1 20:0.8784029 21:0.70593924 22:0.67195931 23:0.56277228 24:0.85263473 33:1 67:1 73:1 116:1 130:1 135:1 
2048 1:0.60172523 2:0.63349698 3:0.58430181 4:0.93705659 5:0.41980287 6:0.61793473 7:0.40362108 8:1 9:0.61361965 10:0.63768116 11:0.61085539 12:0.44374774 13:0.31520961 14:0 15:0.4987013 16:0.70779997 17:0.2875576 18:0.44095454 19:0.69332355 20:0.47716682 21:0.59628822 22:0.47099503 23:0.52146144 24:0.9601084 25:1 61:1 70:1 105:1 123:1 135:1 
1969.346384296777 1:0.47312224 2:0.62726586 3:0.4823887 4:0.60670364 5:0.40826613 6:0.45165993 7:0.28513329 8:0.76993464 9:0.7908616 10:0.73447205 11:1 12:0.22182173 13:0.12192881 14:0 15:0.52932331 16:0.5096543 17:0.56688906 18:0.97786947 19:0.7753396 20:0.46273637 21:0.54325669 22:0.51616129 23:0.53316832 24:0.76433445 25:1 62:1 72:1 122:1 124:1 158:1 
1412.420710346555 1:0.50140581 2:0.73850285 3:0.4823887 4:0.56732997 5:0.40826613 6:0.37644037 7:0.50105947 8:0.73170732 9:0.63969293 10:0.75213675 11:0.50693768 12:0.33127021 13:0.20155419 14:0 15:0.69915966 16:0.5096543 17:0.5290562 18:0.88195418 19:0.44946492 20:0.54227681 21:0.8599101 22:0.51616129 23:0.46278128 24:0.86816701 36:1 61:1 76:1 106:1 125:1 136:1 
561.3913933127232 1:0.54815187 2:0.97141529 3:0.36455167 4:0.60670364 5:0.34384666 6:0.65038377 7:0.40362108 8:0.85494506 9:0.80037345 10:0.72778828 11:0.80632911 12:0.18506804 13:0 14:0 15:0.43537415 16:0.55297491 17:0.5290562 18:0.71146953 19:0.80689655 20:0.62835249 21:0.61834094 22:0.3940951 23:0.62653465 24:0.62650872 60:1 61:1 91:1 108:1 123:1 158:1 
2048 1:0.5529522 2:1 3:0.8662614 4:0.57027168 5:0.53427419 6:0.45165993 7:0.41747514 8:0.73809524 9:0.84122125 10:0.64432367 11:0.59957806 12:0.33127021 13:0.12937396 14:0 15:0.34285714 16:0.70779997 17:0.5290562 18:0.71146953 19:0.98408488 20:0.57421289 21:0.94178082 22:0.45807627 23:0.41930693 24:0.76433445 60:1 62:1 70:1 105:1 123:1 135:1 
2048 1:0.1472754 2:0.48662063 3:0.76443769 4:0.60670364 5:0.45892564 6:0.52002095 7:0.37535244 8:0.76993464 9:0.61361965 10:0.58093834 11:0.59957806 12:0.33127021 13:0.31520961 14:0 15:0.43265306 16:0.70779997 17:0.82912442 18:0.93385846 19:0.68837803 20:0.45812808 21:0.37682498 22:0.56805477 23:0.52146144 24:0.80027061 38:1 62:1 82:1 112:1 124:1 158:1 
189.9722016262997 1:0.60172523 2:1 3:0.29628651 4:0.45615964 5:0.45922939 6:0.5676656 7:0.40362108 8:0.50322581 9:0.97328372 10:0.71599288 11:0.96019961 12:0.44374774 13:1 14:0 15:0.43537415 16:0.85232975 17:0.47533429 18:0.70776968 19:0.66200068 20:0.75066313 21:0.61142529 22:0.48624293 23:0.52146144 24:0.85263473 56:1 62:1 93:1 106:1 133:1 147:1 
606.0647519466138 1:0.51546392 2:0.68632602 3:1 4:0.60670364 5:0.46370968 6:0.61793473 7:0.40362108 8:0.76993464 9:0.97328372 10:0.43877144 11:0.68293832 12:0.36134791 13:0.48160483 14:0 15:0.63722944 16:0.63751493 17:0.54189359 18:0.51699618 19:0.44946492 20:0.50470219 21:0.94178082 22:0.4880368 23:0.46640414 24:0.5408961 29:1 62:1 77:1 121:1 123:1 158:1 
2048 1:0.31296024 2:0.68632602 3:0.57135383 4:0.78291536 5:0.47436093 6:0.30477351 7:0.28513329 8:0.64516129 9:0.62640295 10:0.40993789 11:0.42870439 12:0.25101014 13:0.62379301 14:0 15:0.6562212 16:0.53194181 17:0.77024358 18:0.70776968 19:0.93869732 20:0.58045977 21:0.54325669 22:0.32166802 23:0.470027 24:0.62650872 60:1 62:1 80:1 105:1 123:1 135:1 
2048 1:0.54815187 2:0.97620846 3:0.74354103 4:0.76959248 5:0.44354839 6:0.58855685 7:0.25352766 8:0.50322581 9:0.57317703 10:0.72778828 11:0.42870439 12:0.27010732 13:0.31520961 14:0 15:0.43537415 16:0.50486431 17:0.49798387 18:0.87543541 19:0.66200068 20:0.58045977 21:0.48246968 22:0.32166802 23:1 24:0.40729133 25:1 63:1 85:1 105:1 123:1 135:1 
762.4128873599283 1:0.60172523 2:0.70916055 3:1 4:0.84090909 5:0.40826613 6:0.65038377 7:0.33018931 8:0.73170732 9:0.7202397 10:0.63768116 11:0.64722069 12:0.09801037 13:0.62379301 14:0 15:0.43537415 16:0.40927419 17:1 18:0.62508507 19:0.68811117 20:0.58045977 21:0.61142529 22:0.54525584 23:0.56585755 24:0.62204973 37:1 61:1 70:1 109:1 123:1 155:1 
1643.696302857785 1:0.54815187 2:0.76218311 3:0.74354103 4:0.55950769 5:0.47436093 6:0.75996113 7:0.28513329 8:0.78478261 9:0.76666667 10:0.58093834 11:0.68293832 12:0.12262015 13:0.12937396 14:0 15:0.66766917 16:0.87311828 17:0.77024358 18:0.71146953 19:0.68837803 20:0.50470219 21:0.6835506 22:0.57444157 23:0.40704494 24:0.64610449 60:1 61:1 104:1 105:1 123:1 157:1 
2048 1:0.30143433 2:0.7077319 3:0.8662614 4:0.70202937 5:0.50403226 6:0.61793473 7:0.40362108 8:0.73170732 9:1 10:0.75213675 11:0.44221753 12:0.054867201 13:0.039419612 14:0 15:0.41611722 16:0.70779997 17:0.60672615 18:0.75830346 19:0.93333333 20:0.54227681 21:0.29763282 22:0.4880368 23:0.69826733 24:0.5408961 30:1 61:1 70:1 105:1 123:1 135:1 
1800.121812801669 1:0.50140581 2:0.48662063 3:0.76443769 4:0.7085321 5:0.36467176 6:0.5451895 7:0.28513329 8:0.55388889 9:0.63969293 10:0.69172194 11:0.49783478 12:0.97045701 13:0.12192881 14:0 15:0.63722944 16:0.53194181 17:0.5290562 18:0.87543541 19:0.74676724 20:0.54227681 21:0.29763282 22:0.91518948 23:0.46278128 24:0.85263473 57:1 62:1 70:1 122:1 125:1 158:1 
2048 1:0.50140581 2:0.76218311 3:0.70046083 4:0.55950769 5:0.46370968 6:0.37644037 7:0.25352766 8:0.50322581 9:0.7202397 10:0.75213675 11:0.64722069 12:0.072350175 13:0.08196319 14:0 15:0.57687075 16:0.54050179 17:0.49798387 18:0.75830346 19:0.7753396 20:0.26634958 21:0.37682498 22:0.91518948 23:0.41635497 24:0.64713357 39:1 64:1 104:1 106:1 123:1 139:1 
1856.858941186922 1:0.51348136 2:0.70916055 3:1 4:0.57027168 5:0.53427419 6:0.52595622 7:0.37443609 8:0.76993464 9:0.7202397 10:0.73447205 11:0.50693768 12:0.3689789 13:0.19888583 14:0 15:0.57619048 16:0.55297491 17:0.69607198 18:0.87543541 19:0.66200068 20:0.50470219 21:0.50968536 22:0.47099503 23:0.53316832 24:0.48762603 37:1 64:1 71:1 111:1 123:1 139:1 
2048 1:0.60172523 2:0.70916055 3:0.74354103 4:0.73265413 5:1 6:0.75996113 7:0.25352766 8:0.48333333 9:0.7908616 10:0.7787068 11:0.50693768 12:0.054867201 13:0.20800273 14:0 15:0.69915966 16:0.52197288 17:0.58016008 18:0.7172043 19:0.93333333 20:0.46273637 21:1 22:0.48624293 23:0.52146144 24:0.80027061 25:1 61:1 73:1 105:1 123:1 135:1 
2048 1:0.31653841 2:0.68632602 3:0.70046083 4:1 5:0.57917889 6:0.46825639 7:0.34314331 8:0.85494506 9:0.80037345 10:0.71599288 11:0.66890047 12:0.33127021 13:0.33420976 14:0 15:0.34285714 16:0.72759857 17:1 18:0.44095454 19:0.85221675 20:0.63630449 21:0.59628822 22:0.48624293 23:0.62653465 24:0.86816701 47:1 62:1 104:1 116:1 124:1 158:1 
2048 1:0.30143433 2:0.59486405 3:0.55850102 4:0.70202937 5:0.56386576 6:0.58855685 7:0.3663469 8:0.48333333 9:0.7908616 10:0.58093834 11:0.45109321 12:0.33127021 13:0.20155419 14:0 15:0.43265306 16:0.57035199 17:0.44773223 18:0.75830346 19:0.68811117 20:0.63630449 21:0.61834094 22:0.51616129 23:0.52146144 24:0.80027061 60:1 61:1 100:1 122:1 123:1 158:1 
2048 1:0.41237113 2:0.70916055 3:0.78865881 4:0.55950769 5:0.56386576 6:0.58855685 7:0.55200501 8:0.62285714 9:0.62640295 10:0.49883123 11:0.66890047 12:0.054867201 13:0.33420976 14:0 15:0.52932331 16:0.62365591 17:0.77880184 18:0.51699618 19:0.60344828 20:0.54227681 21:0.48246968 22:0.91518948 23:0.40704494 24:1 60:1 67:1 73:1 107:1 128:1 138:1 
2048 1:0.50140581 2:0.39048338 3:0.8662614 4:0.57027168 5:0.45922939 6:0.52595622 7:0.57760473 8:0.50322581 9:0.63969293 10:0.69172194 11:0.74748458 12:0.09801037 13:1 14:0 15:0.43537415 16:0.5096543 17:0.60672615 18:0.75830346 19:0.44946492 20:0.8784029 21:0.70593924 22:0.48624293 23:0.40878012 24:0.85263473 30:1 61:1 74:1 105:1 123:1 156:1 
2048 1:0.1472754 2:0.54238158 3:0.58430181 4:0.55950769 5:0.46370968 6:0.52217826 7:0.33018931 8:0.7962963 9:0.57317703 10:0.43877144 11:0.42870439 12:0.25101014 13:0.12192881 14:0 15:0.43537415 16:0.87311828 17:0.69607198 18:0.9027186 19:0.74676724 20:0.61900757 21:0.75984589 22:0.91518948 23:0.41635497 24:0.86816701 32:1 62:1 93:1 105:1 123:1 152:1 
1755.219905834692 1:0.46814264 2:0.63300245 3:0.70046083 4:0.86190682 5:0.47436093 6:0.5451895 7:0.44524876 8:0.73809524 9:0.63969293 10:0.43877144 11:0.68293832 12:0.054867201 13:0.20155419 14:0 15:0.69915966 16:0.59966915 17:0.47533429 18:0.75830346 19:0.7753396 20:0.45812808 21:0.6835506 22:0.4880368 23:0.50480648 24:0.80027061 60:1 62:1 104:1 122:1 123:1 135:1 
2048 1:0.51546392 2:0.97141529 3:0.60900801 4:0.56732997 5:0.45892564 6:0.60234647 7:0.50105947 8:0.55388889 9:0.57317703 10:0.70600414 11:0.60253165 12:0.25267182 13:0.20155419 14:0 15:0.57619048 16:0.54050179 17:0.44773223 18:0.9265233 19:0.85221675 20:0.55728587 21:0.41970667 22:0.91518948 23:0.56277228 24:0.62650872 53:1 62:1 104:1 105:1 123:1 152:1 
713.1565014186351 1:0.51348136 2:0.59486405 3:0.49715872 4:0.73265413 5:0.40826613 6:0.75996113 7:0.55727554 8:0.55388889 9:0.61361965 10:0.49883123 11:0.68293832 12:0.12262015 13:0.62379301 14:0 15:0.66766917 16:0.59966915 17:0.82912442 18:1 19:0.66200068 20:0.57421289 21:0.94178082 22:0.52240437 23:0.41930693 24:0.76433445 60:1 64:1 87:1 106:1 131:1 152:1 
2048 1:0.47312224 2:0.63300245 3:0.60900801 4:0.47301136 5:1 6:0.65038377 7:0.55200501 8:0.64516129 9:0.84122125 10:0.64432367 11:0.64722069 12:0.30869408 13:0.15886045 14:0 15:0.43265306 16:0.53194181 17:0.2875576 18:0.44095454 19:0.66200068 20:0.46273637 21:0.35049229 22:0.56805477 23:0.46278128 24:0.75518707 40:1 64:1 95:1 106:1 125:1 136:1 
13.57280062312615 1:0.40463918 2:0.7077319 3:1 4:0.56732997 5:0.41980287 6:0.60234647 7:0.41747514 8:0.50322581 9:0.62640295 10:0.58093834 11:0.45898734 12:0.3689789 13:0.12937396 14:0 15:0.74666667 16:0.53530466 17:1 18:0.87290323 19:0.4277072 20:0.75066313 21:0.70593924 22:0.67195931 23:0.53316832 24:0.85237804 29:1 62:1 74:1 106:1 131:1 158:1 
1729.914871421181 1:0.51546392 2:0.76218311 3:0.57135383 4:0.70202937 5:0.41980287 6:0.55176415 7:0.40362108 8:0.7962963 9:0.61361965 10:0.71599288 11:0.49783478 12:0.22182173 13:0.61463972 14:0 15:0.34285714 16:0.55324315 17:0.82912442 18:0.9027186 19:1 20:0.46273637 21:0.50968536 22:0.91518948 23:0.50502522 24:0.85263473 28:1 62:1 74:1 108:1 126:1 137:1 
564.9038461322017 1:0.32747119 2:0.73850285 3:0.29628651 4:0.73265413 5:0.46370968 6:0.75996113 7:1 8:0.67823129 9:0.64440021 10:0.7787068 11:0.96019961 12:0.18506804 13:0.33420976 14:0 15:0.4987013 16:0.59966915 17:0.77024358 18:0.44095454 19:0.7110904 20:0.45812808 21:0.75984589 22:0.52240437 23:0.40704494 24:0.62204973 50:1 61:1 104:1 105:1 126:1 158:1 
395.0180556621168 1:0.40463918 2:0.76218311 3:0.70046083 4:0.69501861 5:0.53591523 6:0.55176415 7:0.28513329 8:0.68699187 9:0.84122125 10:0.61816031 11:0.49783478 12:0.12262015 13:0.15886045 14:0 15:0.52932331 16:0.52197288 17:0.2875576 18:0.93385846 19:0.66200068 20:0.26634958 21:0.41970667 22:0.51616129 23:1 24:0.85263473 30:1 61:1 95:1 105:1 129:1 158:1 
1319.095204947324 1:0.1472754 2:0.63349698 3:0.36455167 4:0.84090909 5:0.40826613 6:0.60234647 7:0.37443609 8:0.78478261 9:0.84122125 10:0.56836799 11:0.68293832 12:0.33127021 13:0.20800273 14:0 15:0.34285714 16:0.95830055 17:0.61619487 18:1 19:0.68837803 20:0.75066313 21:0.94178082 22:0.47099503 23:0.40704494 24:0.85263473 33:1 62:1 104:1 105:1 123:1 146:1 
705.1590183055358 1:0.30143433 2:0.7077319 3:0.76443769 4:0.55950769 5:0.45892564 6:0.61793473 7:0.57760473 8:0.55388889 9:0.61361965 10:0.72778828 11:0.96019961 12:0.3689789 13:0.15886045 14:0 15:0.52063492 16:0.87311828 17:0.70017281 18:0.87543541 19:0.44946492 20:0.57421289 21:0.61142529 22:0.45807627 23:0.56277228 24:0.73917914 37:1 61:1 104:1 110:1 123:1 135:1 
2048 1:0.50140581 2:0.97141529 3:0.70046083 4:1 5:0.56386576 6:0.75996113 7:0.41747514 8:0.85494506 9:0.71117194 10:0.56836799 11:0.66890047 12:0.3689789 13:0.20800273 14:0 15:0.38571429 16:0.70779997 17:0.58016008 18:0.7172043 19:0.68811117 20:0.45812808 21:0.29763282 22:0.45807627 23:0.40704494 24:0.93136572 27:1 61:1 70:1 115:1 123:1 135:1 
2048 1:0.31296024 2:0.59486405 3:0.78865881 4:0.60670364 5:0.53591523 6:0.75996113 7:0.35610902 8:0.64516129 9:0.63969293 10:0.56836799 11:0.66890047 12:0.25653542 13:0.31520961 14:0 15:0.38571429 16:0.55297491 17:0.70017281 18:0.84767025 19:0.7110904 20:0.75066313 21:0.94178082 22:0.48624293 23:0.46278128 24:0.80027061 30:1 62:1 84:1 105:1 123:1 158:1 
2048 1:0.41237113 2:0.62726586 3:0.58430181 4:0.57027168 5:0.35514888 6:0.52595622 7:0.33018931 8:0.73170732 9:0.7908616 10:0.62318841 11:0.50693768 12:0.30869408 13:0.12937396 14:0 15:0.38571429 16:0.50486431 17:0.54189359 18:0.87543541 19:0.68811117 20:0.68835394 21:0.8599101 22:0.56805477 23:0.53316832 24:0.85263473 37:1 61:1 92:1 108:1 123:1 158:1 
2048 1:0.31296024 2:0.68632602 3:0.57109085 4:0.45615964 5:0.47436093 6:0.75996113 7:0.3663469 8:0.76993464 9:0.7908616 10:0.71599288 11:0.41350211 12:0.25101014 13:0.15886045 14:0 15:0.63722944 16:0.5096543 17:0.47533429 18:0.70776968 19:0.7753396 20:0.50470219 21:0.70593924 22:0.51616129 23:0.46640414 24:1 43:1 61:1 84:1 115:1 126:1 158:1 
295.4305896857698 1:0.60172523 2:0.97620846 3:0.29628651 4:0.57027168 5:0.34384666 6:0.58855685 7:0.40362108 8:0.76993464 9:0.84270789 10:0.72877847 11:0.65471167 12:1 13:0.61463972 14:0 15:0.43537415 16:0.53530466 17:0.77024358 18:1 19:0.66200068 20:0.62835249 21:0.61142529 22:0.74201898 23:0.69826733 24:0.62650872 60:1 65:1 90:1 122:1 125:1 136:1 
2048 1:0.40463918 2:0.54238158 3:0.49715872 4:0.73265413 5:0.45922939 6:0.5451895 7:0.25352766 8:0.43589744 9:0.84122125 10:0.64432367 11:0.49783478 12:1 13:0 14:0 15:1 16:0.70779997 17:0.58016008 18:0.9027186 19:0.69332355 20:0.57421289 21:0.41970667 22:0.48624293 23:0.53316832 24:0.71402383 28:1 61:1 70:1 106:1 125:1 136:1 
2048 1:0.1472754 2:0.7077319 3:0.67061597 4:0.60670364 5:0.35514888 6:0.65038377 7:0.40362108 8:0.64516129 9:0.71324928 10:0.61816031 11:0.64722069 12:0.25101014 13:0.15886045 14:0 15:0.52063492 16:0.5096543 17:0.70017281 18:0.87290323 19:0.98408488 20:0.46273637 21:0.61834094 22:0.54525584 23:0.41930693 24:0.85237804 25:1 61:1 72:1 105:1 123:1 135:1 
2048 1:0.41237113 2:0.68632602 3:1 4:0.60670364 5:0.36467176 6:0.65038377 7:0.50105947 8:0.48333333 9:0.71117194 10:0.69172194 11:0.96019961 12:0.09801037 13:0.31520961 14:0 15:0.4987013 16:0.53194181 17:0.49798387 18:0.59451047 19:0.68811117 20:0.62835249 21:0.94178082 22:0.94879579 23:0.40704494 24:0.40729133 25:1 62:1 77:1 105:1 123:1 135:1 
2.553303162402204 1:0.47312224 2:0.6219249 3:0.55850102 4:0.70202937 5:0.46370968 6:0.55176415 7:0.57760473 8:0.57222222 9:0.84270789 10:0.71599288 11:0.42870439 12:0.97045701 13:0.08196319 14:0 15:0.4987013 16:0.87311828 17:0.6514977 18:0.9027186 19:0.66200068 20:0.61900757 21:0.75984589 22:0.3940951 23:0.46278128 24:0.86816701 42:1 61:1 89:1 114:1 123:1 158:1 
864.3275966119762 1:0.32747119 2:0.62726586 3:0.4823887 4:0.86190682 5:0.34384666 6:0.58855685 7:0.37535244 8:0.85494506 9:0.61361965 10:0.71599288 11:0.59957806 12:0 13:0 14:0 15:0.43537415 16:0.95830055 17:0.47533429 18:0.44095454 19:0.85221675 20:0.41954023 21:0.61834094 22:0.52152239 23:0.46278128 24:0.71402383 60:1 64:1 86:1 115:1 128:1 158:1 
2048 1:0.47312224 2:0.48662063 3:0.70046083 4:0.7085321 5:0.3151528 6:0.46825639 7:0.37443609 8:0.80793651 9:0.80037345 10:0.49883123 11:0.68293832 12:0.44374774 13:0.12192881 14:0 15:0.4987013 16:0.55297491 17:0.58016008 18:0.87290323 19:0.7753396 20:0.75066313 21:0.66887842 22:0.55512187 23:0.41635497 24:0.62204973 26:1 65:1 104:1 106:1 125:1 158:1 
2048 1:0.51348136 2:0.39048338 3:0.58430181 4:0.3614102 5:0.44354839 6:0.61793473 7:0.34633459 8:0.85494506 9:0.71117194 10:0.63768116 11:0.49783478 12:0.3689789 13:0.33420976 14:0 15:0.43537415 16:0.63751493 17:0.44773223 18:0.75830346 19:1 20:0.61900757 21:0.41970667 22:0.56805477 23:0.56277228 24:0.73917914 34:1 61:1 104:1 111:1 123:1 158:1 
363.3313968778314 1:0.1472754 2:0.6219249 3:0.55850102 4:0.47301136 5:0.45892564 6:0.37644037 7:0.44524876 8:0.73809524 9:0.92837981 10:0.7787068 11:0.66890047 12:0.25101014 13:0.039419612 14:0 15:0.74666667 16:0.52197288 17:0.69607198 18:0.51699618 19:0.74676724 20:0.61900757 21:0.70593924 22:0.45807627 23:0.50502522 24:0.71402383 34:1 61:1 72:1 109:1 123:1 153:1 
2048 1:0.5992268 2:1 3:0.57135383 4:0.57027168 5:0.36467176 6:0.30477351 7:0.28513329 8:0.43589744 9:1 10:0.56836799 11:0.66890047 12:0.30869408 13:0.61463972 14:0 15:0.43537415 16:0.62365591 17:0.50921659 18:0.51699618 19:0.66200068 20:0.57421289 21:0.61142529 22:0.32166802 23:0.46278128 24:0.93136572 27:1 65:1 98:1 114:1 124:1 141:1 
397.0023855101841 1:0.1472754 2:0.6219249 3:0.80474428 4:0.57027168 5:0.35514888 6:0.52595622 7:0.41747514 8:0.78478261 9:0.61227995 10:0.58093834 11:0.49783478 12:0.90293018 13:0.12937396 14:0 15:0.38571429 16:0.59966915 17:0.5290562 18:1 19:0.98408488 20:0.50470219 21:0.6835506 22:0.3940951 23:0.41635497 24:0.85237804 26:1 66:1 85:1 115:1 128:1 158:1 
817.5681631706606 1:0.46244477 2:0.7077319 3:0.67061597 4:0.84090909 5:0.60139654 6:0.60234647 7:0.50105947 8:0.45 9:0.76666667 10:0.69172194 11:0.42642405 12:0.25101014 13:0.33881585 14:0 15:0.43265306 16:0.54050179 17:0.81692501 18:0.71146953 19:0.81191223 20:0.61900757 21:0.37682498 22:0.48624293 23:0.40878012 24:0.80027061 41:1 61:1 79:1 112:1 123:1 135:1 
533.661827267025 1:0.30143433 2:0.76218311 3:0.36455167 4:0.57027168 5:0.40826613 6:0.5451895 7:0.40362108 8:0.67823129 9:1 10:0.56836799 11:0.44221753 12:0.23134517 13:0.20155419 14:0 15:0.6562212 16:0.95830055 17:0.70017281 18:0.62508507 19:0.85221675 20:0.68835394 21:0.70593924 22:0.94879579 23:0.50502522 24:0.85237804 30:1 61:1 101:1 122:1 123:1 140:1 
2048 1:0.51348136 2:0.52713824 3:0.60900801 4:0.84090909 5:0.40826613 6:0.40712203 7:0.40362108 8:0.73809524 9:0.63969293 10:0.64432367 11:0.42870439 12:0.33127021 13:0.15886045 14:0 15:0.6562212 16:0.54050179 17:0.82912442 18:0.87543541 19:0.69332355 20:0.41954023 21:0.29763282 22:0.3940951 23:0.40336634 24:1 42:1 61:1 91:1 110:1 123:1 138:1 
2048 1:0.31653841 2:0.56878922 3:0.57135383 4:0.57027168 5:0.45922939 6:0.55176415 7:0.37535244 8:0.64516129 9:0.84270789 10:0.56836799 11:0.42642405 12:0.3689789 13:0.12937396 14:0 15:0.4987013 16:0.53530466 17:0.5290562 18:0.71146953 19:0.98408488 20:0.41954023 21:0.75984589 22:0.52152239 23:0.53316832 24:0.80458295 52:1 62:1 87:1 105:1 123:1 142:1 
2048 1:0.46244477 2:0.57000268 3:0.57135383 4:0.70202937 5:0.60139654 6:0.40712203 7:0.34633459 8:0.7962963 9:0.63969293 10:0.58093834 11:0.42870439 12:0.44374774 13:0.12192881 14:0 15:0.52063492 16:0.50486431 17:0.50921659 18:0.84767025 19:0.81191223 20:0.50470219 21:0.29763282 22:0.67195931 23:0.40704494 24:0.80027061 58:1 66:1 81:1 105:1 123:1 156:1 
2048 1:0.5529522 2:1 3:0.55850102 4:0.60670364 5:0.40826613 6:0.65038377 7:0.40362108 8:0.45 9:0.76393368 10:0.7787068 11:0.68293832 12:0.36134791 13:0.61463972 14:0 15:0.52063492 16:0.85232975 17:0.54189359 18:0.51699618 19:0.93333333 20:0.44120248 21:0.8599101 22:0.5639884 23:0.40878012 24:0.62650872 34:1 65:1 104:1 119:1 126:1 158:1 
2048 1:0.40463918 2:0.97141529 3:0.70046083 4:0.70202937 5:0.60139654 6:0.40712203 7:0.37443609 8:0.55388889 9:0.97328372 10:0.58093834 11:0.60253165 12:0.36134791 13:0.039419612 14:0 15:0.43265306 16:0.63751493 17:0.77880184 18:0.70776968 19:0.93333333 20:0.41954023 21:0.65628293 22:0.32166802 23:0.470027 24:0.93136572 47:1 62:1 77:1 122:1 123:1 155:1 
2048 1:0.31653841 2:0.63300245 3:0.76443769 4:0.55950769 5:0.34384666 6:0.65038377 7:0.3663469 8:0.7962963 9:0.84270789 10:0.63768116 11:0.96019961 12:0.3689789 13:0.33420976 14:0 15:0.38571429 16:0.57035199 17:0.77024358 18:0.89784946 19:0.66200068 20:0.8784029 21:0.35049229 22:0.47099503 23:0.40336634 24:0.80027061 25:1 67:1 86:1 106:1 125:1 136:1 
2048 1:0.31653841 2:0.63300245 3:0.60900801 4:0.69501861 5:0.40826613 6:0.40712203 7:0.3663469 8:0.29561403 9:0.80037345 10:0.73447205 11:0.96483826 12:0.25101014 13:0.12192881 14:0 15:0.52063492 16:0.87311828 17:0.47533429 18:0.87543541 19:0.81191223 20:0.63630449 21:0.61142529 22:0.45807627 23:0.40336634 24:0.75518707 34:1 62:1 79:1 105:1 123:1 135:1 
2048 1:0.28865979 2:0.70916055 3:0.70046083 4:0.60670364 5:0.56386576 6:0.60234647 7:0.40362108 8:0.60327869 9:0.63969293 10:0.72877847 11:0.68293832 12:0.25101014 13:0.62379301 14:0 15:0.73766234 16:0.59966915 17:0.49798387 18:0.87543541 19:0.80689655 20:0.57421289 21:0.61834094 22:0.45807627 23:0.62653465 24:0.64610449 34:1 61:1 70:1 105:1 123:1 135:1 
2048 1:0.60172523 2:0.48662063 3:0.99620061 4:0.49465241 5:0.53688769 6:0.58855685 7:0.50105947 8:0.57222222 9:0.7908616 10:0.43877144 11:0.44221753 12:0.27010732 13:0.15886045 14:0 15:0.52063492 16:0.59966915 17:0.81692501 18:0.88195418 19:0.68811117 20:0.44120248 21:0.70593924 22:0.51616129 23:0.40704494 24:0.5408961 35:1 67:1 104:1 105:1 123:1 136:1 
2030.225097917811 1:0.51348136 2:0.68632602 3:0.78865881 4:0.86190682 5:0.47436093 6:0.52595622 7:0.34314331 8:1 9:0.84122125 10:0.63768116 11:0.68293832 12:0.054867201 13:0.33420976 14:0 15:0.52932331 16:0.53530466 17:0.61619487 18:0.90129032 19:0.74712644 20:0.45812808 21:0.61834094 22:0.91518948 23:0.56277228 24:0.71402383 55:1 63:1 70:1 122:1 125:1 158:1 
1926.770861821336 1:0.47312224 2:0.57000268 3:0.57135383 4:0.65416928 5:0.50403226 6:0.75996113 7:0.25352766 8:0.78478261 9:0.61227995 10:0.75213675 11:0.50693768 12:0.22182173 13:0.61463972 14:0 15:0.69915966 16:0.70779997 17:0.50921659 18:0.7172043 19:0.69332355 20:0.50470219 21:0.50968536 22:0.67195931 23:0.40454712 24:0.40729133 53:1 65:1 82:1 105:1 124:1 158:1 
2048 1:0.51348136 2:0.97620846 3:0.55850102 4:0.78291536 5:0.41980287 6:0.30477351 7:0.28513329 8:0.73170732 9:0.53163017 10:0.70600414 11:0.50693768 12:0.27010732 13:0.32076494 14:0 15:0.34285714 16:0.50486431 17:0.77024358 18:0.93385846 19:0.69332355 20:0.75066313 21:0.81521739 22:0.48624293 23:0.52146144 24:0.9601084 25:1 61:1 92:1 105:1 123:1 135:1 
2048 1:0.31296024 2:0.39048338 3:0.55850102 4:1 5:0.45892564 6:0.61678005 7:0.40362108 8:0.64516129 9:0.76393368 10:0.71599288 11:0.96019961 12:0.3689789 13:0.33420976 14:0 15:0.42197802 16:0.53194181 17:0.60672615 18:0.84767025 19:0.74676724 20:0.79802956 21:0.65068493 22:0.51616129 23:0.52146144 24:0.40729133 56:1 62:1 70:1 118:1 123:1 135:1 
1136.007675088866 1:0.41237113 2:0.57000268 3:0.70046083 4:0.70202937 5:0.53591523 6:0.75996113 7:0.42208647 8:0.78478261 9:0.71117194 10:0.64432367 11:0.68293832 12:0.36134791 13:0.20800273 14:0 15:0.44926108 16:0.57035199 17:0.60672615 18:1 19:0.4078478 20:0.63630449 21:0.94178082 22:0.47099503 23:0.40878012 24:0.64713357 45:1 62:1 104:1 122:1 123:1 135:1 
1132.758926876441 1:0.51348136 2:0.7077319 3:0.49715872 4:0.78291536 5:0.50403226 6:0.52217826 7:0.33018931 8:0.62285714 9:0.61361965 10:0.72778828 11:0.44221753 12:0.27010732 13:0.33881585 14:0 15:0.44926108 16:0.55324315 17:0.82912442 18:0.89784946 19:0.93333333 20:0.54227681 21:0.59628822 22:0.51616129 23:0.56585755 24:0.64713357 26:1 61:1 71:1 105:1 123:1 139:1 
2048 1:0.51348136 2:0.39048338 3:0.4823887 4:0.3614102 5:0.3151528 6:0.52595622 7:0.44524876 8:0.85494506 9:0.57317703 10:0.62318841 11:0.64722069 12:0.30869408 13:0.12937396 14:0 15:0.43537415 16:0.5096543 17:0.5290562 18:1 19:0.74676724 20:0.44120248 21:0.50968536 22:0.48624293 23:0.69826733 24:0.5408961 52:1 61:1 70:1 106:1 123:1 154:1 
1231.404546964318 1:0.50140581 2:0.97620846 3:0.4823887 4:0.84090909 5:0.56386576 6:0.5451895 7:0.55727554 8:0.67823129 9:0.7908616 10:0.62318841 11:0.68293832 12:0.054867201 13:0.12192881 14:0 15:0.52932331 16:0.53530466 17:0.54189359 18:0.84767025 19:0.80689655 20:0.50470219 21:0.70593924 22:0.47099503 23:0.40704494 24:1 41:1 61:1 102:1 105:1 123:1 158:1 
1975.930689128489 1:0.50140581 2:0.76218311 3:0.4823887 4:0.69501861 5:0.47436093 6:0.5451895 7:0.41747514 8:0.73809524 9:0.61361965 10:0.58093834 11:0.60253165 12:0.25653542 13:0.20155419 14:0 15:0.38571429 16:0.53530466 17:0.54189359 18:0.81861913 19:0.93333333 20:0.68835394 21:0.81521739 22:0.45807627 23:0.50502522 24:0.86816701 45:1 64:1 71:1 105:1 126:1 146:1 
714.3968921052968 1:0.54815187 2:0.56878922 3:0.80474428 4:0.70202937 5:0.35514888 6:0.5451895 7:0.40362108 8:0.45 9:0.57317703 10:0.72778828 11:0.49783478 12:0.97045701 13:0.62379301 14:0 15:0.43537415 16:0.70779997 17:0.69607198 18:0.87290323 19:0.93869732 20:0.44120248 21:0.61834094 22:0.74201898 23:0.46640414 24:0.64610449 60:1 64:1 70:1 105:1 123:1 135:1 
1076.394279930384 1:0.30143433 2:0.6219249 3:0.76443769 4:0.45615964 5:0.56386576 6:0.30477351 7:0.25352766 8:0.85494506 9:1 10:0.58093834 11:0.66890047 12:0.25267182 13:0.48160483 14:0 15:0.43265306 16:0.63751493 17:0.6514977 18:0.89784946 19:0.85221675 20:0.58045977 21:0.54325669 22:0.47099503 23:0.50480648 24:0.93136572 47:1 62:1 72:1 107:1 124:1 144:1 
660.7506559533116 1:0.46244477 2:0.97141529 3:0.60572672 4:0.65416928 5:0.45892564 6:0.75996113 7:0.42208647 8:0.85494506 9:0.63969293 10:0.82898551 11:0.45109321 12:0.22182173 13:0.62379301 14:0 15:0.43537415 16:0.72759857 17:0.77024358 18:0.97786947 19:0.98408488 20:0.46273637 21:0.59628822 22:0.56805477 23:0.56585755 24:0.85263473 37:1 64:1 104:1 105:1 123:1 152:1 
2048 1:0.46814264 2:0.57000268 3:0.78865881 4:0.65416928 5:0.53427419 6:0.75996113 7:0.34314331 8:0.7962963 9:0.92837981 10:0.58093834 11:0.68293832 12:0.18506804 13:0.15886045 14:0 15:0.43537415 16:0.70779997 17:0.77880184 18:0.93385846 19:0.74712644 20:0.46273637 21:0.6835506 22:0.51616129 23:0.52937294 24:1 55:1 61:1 104:1 105:1 123:1 141:1 
2048 1:0.51348136 2:0.97141529 3:0.76443769 4:0.60670364 5:0.56386576 6:0.52217826 7:0.3663469 8:0.85494506 9:0.71324928 10:0.82898551 11:0.45898734 12:1 13:0.20800273 14:0 15:0.41611722 16:0.57035199 17:0.58016008 18:0.87290323 19:0.74712644 20:0.58045977 21:0.29763282 22:0.4880368 23:0.52146144 24:0.62650872 26:1 65:1 84:1 106:1 125:1 135:1 
856.467772040208 1:0.46244477 2:0.57000268 3:0.55850102 4:0.65416928 5:0.40826613 6:0.45165993 7:0.44524876 8:0.85494506 9:0.84122125 10:0.64432367 11:0.50693768 12:0.30869408 13:0.12937396 14:0 15:0.69915966 16:0.53530466 17:0.56688906 18:0.44095454 19:0.74676724 20:0.44120248 21:0.6835506 22:0.91518948 23:0.56277228 24:0.64713357 40:1 61:1 75:1 106:1 125:1 136:1 
2048 1:0.31296024 2:0.6219249 3:0.57135383 4:0.70202937 5:0.53591523 6:0.52002095 7:0.3663469 8:0.48333333 9:0.57317703 10:0.43877144 11:0.65471167 12:0.22182173 13:0.08196319 14:0 15:0.43265306 16:0.57035199 17:0.77024358 18:0.87290323 19:0.74676724 20:0.47716682 21:0.59628822 22:0.4880368 23:0.56585755 24:0.48762603 29:1 62:1 104:1 105:1 123:1 150:1 
178.9097091822727 1:0.51546392 2:0.54238158 3:0.55850102 4:0.55950769 5:0.46370968 6:0.45165993 7:0.40634675 8:0.60327869 9:0.84122125 10:0.61816031 11:0.68293832 12:0 13:0.48160483 14:0 15:1 16:0.40927419 17:0.50921659 18:0.93385846 19:0.69332355 20:0.54227681 21:0.94178082 22:0.4880368 23:0.50480648 24:0.64610449 56:1 63:1 104:1 106:1 125:1 158:1 
2048 1:0.1472754 2:0.48662063 3:0.74354103 4:0.7085321 5:0.45892564 6:0.5451895 7:0.3663469 8:0.48333333 9:0.97328372 10:0.43877144 11:0.65471167 12:0.054867201 13:0.20800273 14:0 15:0.69915966 16:0.5096543 17:0.81692501 18:0.44095454 19:0.68837803 20:0.50470219 21:0.61142529 22:0.45807627 23:0.56585755 24:0.64713357 33:1 63:1 104:1 105:1 124:1 158:1 
2048 1:0.46244477 2:0.62726586 3:0.67061597 4:0.86190682 5:0.60139654 6:0.5676656 7:0.37535244 8:0.73809524 9:0.97328372 10:0.58093834 11:0.45109321 12:0.18506804 13:0.48160483 14:0 15:0.43537415 16:0.55297491 17:0.49798387 18:0.87290323 19:0.7753396 20:0.46273637 21:0.61142529 22:0.54525584 23:0.40704494 24:0.64713357 40:1 62:1 104:1 108:1 124:1 148:1 
1652.843111700462 1:0.5529522 2:0.70916055 3:0.8662614 4:0.56732997 5:0.50403226 6:0.46825639 7:0.3663469 8:0.80793651 9:0.63969293 10:0.49883123 11:0.49783478 12:0.3689789 13:0.12937396 14:0 15:0.69915966 16:0.70779997 17:0.49798387 18:0.44095454 19:0.93333333 20:0.63630449 21:0.29763282 22:0.51616129 23:0.40704494 24:0.82722273 29:1 61:1 70:1 110:1 123:1 143:1 
63.14129295363178 1:0.54815187 2:0.70916055 3:0.36455167 4:0.86190682 5:0.46370968 6:0.5451895 7:0.44524876 8:0.50322581 9:0.63969293 10:0.69172194 11:0.61085539 12:0.33127021 13:0.33420976 14:0 15:0.41611722 16:0.55297491 17:0.81692501 18:0.87543541 19:0.93869732 20:0.47955092 21:0.81521739 22:0.51616129 23:0.51419142 24:0.71402383 36:1 61:1 75:1 105:1 123:1 152:1 
1846.049300400322 1:0.5992268 2:0.54238158 3:0.76443769 4:0.65416928 5:0.53688769 6:0.52002095 7:0.37443609 8:0.29561403 9:0.76666667 10:0.62318841 11:0.68293832 12:0.33127021 13:0.33881585 14:0 15:0.52063492 16:0.85232975 17:0.56688906 18:1 19:0.93333333 20:0.44120248 21:0.35049229 22:0.47099503 23:0.52146144 24:0.85237804 29:1 67:1 70:1 107:1 123:1 144:1 
2048 1:0.30143433 2:1 3:0.36455167 4:0.49465241 5:0.40826613 6:0.52595622 7:0.40634675 8:0.76993464 9:0.71324928 10:0.62318841 11:0.66890047 12:0.25653542 13:0.08196319 14:0 15:0.43537415 16:0.72759857 17:0.5290562 18:0.70776968 19:0.93333333 20:0.79802956 21:0.50968536 22:0.55512187 23:0.52937294 24:0.64713357 26:1 61:1 70:1 111:1 123:1 151:1 
2048 1:0.51348136 2:0.52713824 3:0.36455167 4:0.7085321 5:0.56386576 6:0.65038377 7:0.33018931 8:0.55388889 9:0.63969293 10:0.62318841 11:0.96019961 12:0.072350175 13:0.15886045 14:0 15:0.41611722 16:0.54050179 17:0.60672615 18:0.71146953 19:0.68811117 20:0.68835394 21:0.61834094 22:0.74201898 23:0.40336634 24:0.64610449 25:1 61:1 87:1 105:1 123:1 142:1 
2048 1:0.46244477 2:0.68632602 3:0.57135383 4:0.45615964 5:0.45922939 6:0.5451895 7:0.25352766 8:0.45 9:0.76666667 10:0.69172194 11:0.96483826 12:0.072350175 13:0.12937396 14:0 15:0.38571429 16:1 17:0.77024358 18:0.70776968 19:0.7753396 20:0.79802956 21:0.65628293 22:0.52152239 23:0.40704494 24:0.62650872 52:1 61:1 103:1 106:1 125:1 157:1 
2048 1:0.5992268 2:0.7077319 3:0.60900801 4:0.73265413 5:0.53591523 6:0.58855685 7:0.55727554 8:0.64516129 9:0.57317703 10:0.71599288 11:0.59957806 12:0 13:0.15886045 14:0 15:0.43265306 16:0.53194181 17:1 18:0.71146953 19:0.66200068 20:0.61900757 21:0.6835506 22:0.48624293 23:0.46640414 24:0.86816701 25:1 61:1 85:1 122:1 123:1 135:1 
2048 1:0.40463918 2:0.52713824 3:0.4823887 4:0.55950769 5:0.53427419 6:0.61678005 7:0.57760473 8:0.85494506 9:0.63969293 10:0.61816031 11:0.66890047 12:1 13:0.039419612 14:0 15:0.43537415 16:0.63751493 17:0.70017281 18:1 19:0.68837803 20:0.50470219 21:0.61142529 22:0.52152239 23:0.52146144 24:0.86816701 52:1 61:1 91:1 106:1 133:1 158:1 
2048 1:0.5992268 2:0.70916055 3:0.74354103 4:0.47301136 5:0.46370968 6:0.52595622 7:0.3663469 8:0.45 9:0.76393368 10:0.58093834 11:0.50693768 12:0.3689789 13:0.48160483 14:0 15:0.44926108 16:0.52197288 17:0.77880184 18:0.59451047 19:0.68837803 20:0.50470219 21:0.61834094 22:0.47099503 23:0.40704494 24:0.80458295 50:1 61:1 70:1 122:1 123:1 135:1 
2048 1:0.46814264 2:0.70916055 3:0.6615087 4:0.76959248 5:0.44354839 6:0.46825639 7:0.34633459 8:0.45 9:1 10:0.58093834 11:0.59957806 12:0.18506804 13:0.12937396 14:0 15:0.4987013 16:0.5096543 17:0.2875576 18:0.9027186 19:0.44946492 20:0.61900757 21:0.61834094 22:0.32166802 23:0.52146144 24:0.9601084 34:1 61:1 87:1 113:1 123:1 158:1 
1100.124334261298 1:0.32747119 2:0.63300245 3:0.70046083 4:0.57027168 5:0.47436093 6:0.75996113 7:0.35610902 8:0.50322581 9:0.80037345 10:0.72778828 11:0.61085539 12:0.22182173 13:0.33420976 14:0 15:0.43537415 16:0.85232975 17:0.47533429 18:1 19:0.93333333 20:0.62835249 21:0.59628822 22:0.3940951 23:0.56585755 24:0.80027061 32:1 61:1 94:1 122:1 123:1 138:1 
503.5289749531445 1:1 2:0.48662063 3:0.4823887 4:0.69501861 5:0.60139654 6:0.30477351 7:0.50105947 8:0.50322581 9:0.53163017 10:0.72877847 11:0.42870439 12:0.44374774 13:0.08196319 14:0 15:0.63722944 16:0.62365591 17:0.77024358 18:0.71146953 19:0.75146389 20:0.44120248 21:0.41970667 22:0.56805477 23:1 24:0.80027061 35:1 64:1 86:1 105:1 123:1 148:1 
2048 1:0.46814264 2:0.59486405 3:0.76443769 4:0.69501861 5:0.40826613 6:0.46825639 7:0.3663469 8:0.78478261 9:0.80037345 10:0.7787068 11:0.44221753 12:0 13:0.33881585 14:0 15:0.41611722 16:0.54050179 17:0.54189359 18:1 19:0.74676724 20:0.44120248 21:0.48246968 22:0.32166802 23:0.41635497 24:0.5408961 59:1 64:1 104:1 118:1 123:1 138:1 
2048 1:0.32747119 2:0.39048338 3:0.57135383 4:0.47301136 5:0.50403226 6:0.60234647 7:0.44524876 8:0.76993464 9:0.61227995 10:0.56836799 11:0.96483826 12:0.054867201 13:0.33881585 14:0 15:0.57619048 16:0.55324315 17:0.49798387 18:0.93385846 19:0.80689655 20:0.68835394 21:0.66887842 22:0.94879579 23:0.52146144 24:0.62204973 28:1 61:1 70:1 105:1 123:1 135:1 
2048 1:0.28865979 2:0.68632602 3:0.29628651 4:0.45615964 5:0.40826613 6:0.45165993 7:0.25295381 8:0.76993464 9:0.84270789 10:0.72778828 11:0.44221753 12:0.3689789 13:0.19888583 14:0 15:0.57619048 16:0.70779997 17:0.49798387 18:1 19:0.66200068 20:0.50470219 21:0.65628293 22:0.51616129 23:0.46278128 24:0.62204973 35:1 61:1 91:1 105:1 123:1 145:1 
2048 1:0.32747119 2:1 3:0.36455167 4:0.56732997 5:0.56386576 6:0.46825639 7:0.55727554 8:0.73170732 9:0.61227995 10:0.43877144 11:0.96483826 12:0 13:0.20155419 14:0 15:0.43537415 16:0.63751493 17:0.50921659 18:0.70776968 19:0.75146389 20:0.75066313 21:0.50968536 22:0.94879579 23:0.62653465 24:0.64713357 35:1 61:1 73:1 105:1 123:1 135:1 
198.2283410872487 1:0.51546392 2:0.48662063 3:0.80474428 4:0.60670364 5:0.59398263 6:0.55176415 7:0.41747514 8:0.64516129 9:0.84270789 10:0.69172194 11:0.61085539 12:0.27010732 13:0.33420976 14:0 15:0.52063492 16:0.57035199 17:0.58016008 18:0.9265233 19:0.44946492 20:0.47716682 21:0.61834094 22:0.67195931 23:0.52146144 24:0.71402383 30:1 63:1 71:1 112:1 124:1 135:1 
2048 1:0.18969072 2:0.59486405 3:0.58430181 4:0.7085321 5:0.35514888 6:0.61793473 7:0.33018931 8:0.73170732 9:0.57317703 10:0.7787068 11:0.45109321 12:0.25101014 13:0.48160483 14:0 15:0.43537415 16:0.95830055 17:0.56688906 18:0.88195418 19:0.93333333 20:0.50470219 21:0.29763282 22:0.4880368 23:0.46640414 24:0.62650872 57:1 62:1 79:1 111:1 123:1 135:1 
1310.718535548602 1:0.54815187 2:0.7077319 3:0.55850102 4:0.49465241 5:0.53688769 6:0.55176415 7:0.42208647 8:0.67823129 9:0.62640295 10:0.61816031 11:0.68293832 12:0.25101014 13:0.33881585 14:0 15:0.63722944 16:0.50486431 17:0.56688906 18:0.93385846 19:0.7110904 20:0.79802956 21:1 22:0.47099503 23:0.56585755 24:0.64713357 58:1 61:1 73:1 110:1 123:1 155:1 
1715.306982214109 1:0.5992268 2:0.54238158 3:0.80474428 4:0.45615964 5:0.46370968 6:1 7:0.28513329 8:0.85494506 9:0.97328372 10:0.63768116 11:0.41350211 12:0.27010732 13:0.33420976 14:0 15:0.52063492 16:0.5096543 17:0.58016008 18:0.44095454 19:0.4078478 20:0.57421289 21:0.61142529 22:0.55512187 23:0.56585755 24:0.5408961 40:1 62:1 74:1 116:1 124:1 140:1 
2048 1:0.31296024 2:0.7077319 3:0.4823887 4:0.70202937 5:0.50403226 6:0.61678005 7:0.33018931 8:0.60327869 9:0.61227995 10:0.56836799 11:0.66890047 12:0.12262015 13:0.12937396 14:0 15:0.63722944 16:0.5096543 17:0.5290562 18:0.88195418 19:0.74676724 20:0.54227681 21:1 22:0.3940951 23:0.62653465 24:0.80027061 60:1 62:1 70:1 114:1 130:1 135:1 
1371.995397526588 1:0.5992268 2:0.63349698 3:0.70046083 4:0.56732997 5:0.56386576 6:0.45165993 7:0.50105947 8:0.55388889 9:0.71117194 10:0.43877144 11:0.68293832 12:0.97045701 13:0.12192881 14:0 15:0.57619048 16:0.53194181 17:0.54189359 18:0.59451047 19:0.74712644 20:0.54227681 21:1 22:0.54525584 23:0.52146144 24:0.85237804 25:1 62:1 73:1 114:1 134:1 135:1 
1317.725815442119 1:0.47312224 2:1 3:0.58430181 4:0.69501861 5:0.36467176 6:0.60234647 7:0.40634675 8:0.62285714 9:0.92837981 10:0.64432367 11:1 12:0.3689789 13:0.48160483 14:0 15:0.57687075 16:0.50486431 17:0.77880184 18:0.62508507 19:0.74676724 20:0.79802956 21:0.35049229 22:0.56805477 23:0.56277228 24:0.5408961 53:1 63:1 91:1 122:1 130:1 154:1 
1496.088345079644 1:0.54815187 2:0.73850285 3:0.60572672 4:0.84090909 5:0.60139654 6:0.75996113 7:0.42208647 8:0.85494506 9:0.84270789 10:0.43877144 11:0.64722069 12:0.22182173 13:0.15886045 14:0 15:0.44926108 16:0.63751493 17:0.61619487 18:0.59451047 19:0.85221675 20:0.58045977 21:0.35049229 22:0.5639884 23:0.53316832 24:0.93136572 28:1 61:1 75:1 105:1 123:1 135:1 
2048 1:0.30143433 2:0.68632602 3:0.49715872 4:0.7085321 5:0.45892564 6:0.30477351 7:0.3663469 8:0.50322581 9:0.7908616 10:0.7787068 11:0.96019961 12:0.3689789 13:0.61463972 14:0 15:0.52063492 16:0.70779997 17:0.54189359 18:0.87290323 19:0.74676724 20:0.54227681 21:0.65628293 22:0.67195931 23:0.53316832 24:0.62204973 30:1 62:1 78:1 106:1 125:1 136:1 
362.4227947972153 1:0.46244477 2:0.62726586 3:0.60900801 4:0.86190682 5:0.46370968 6:0.5451895 7:0.40362108 8:0.64516129 9:0.76393368 10:0.72778828 11:0.50693768 12:0.27010732 13:0.20800273 14:0 15:0.69915966 16:0.72759857 17:0.77024358 18:0.84767025 19:0.7753396 20:0.54227681 21:0.6835506 22:0.51616129 23:0.50480648 24:0.85263473 60:1 66:1 70:1 106:1 125:1 158:1 
798.6235056406532 1:0.31653841 2:0.68632602 3:0.60900801 4:0.93705659 5:0.34384666 6:0.5451895 7:0.42208647 8:0.85494506 9:0.80037345 10:0.72877847 11:0.66890047 12:0.054867201 13:0.33420976 14:0 15:0.63722944 16:0.50486431 17:0.5290562 18:0.87543541 19:0.68837803 20:0.50470219 21:0.35049229 22:0.32166802 23:0.52937294 24:0.64610449 29:1 61:1 83:1 110:1 123:1 138:1 
2048 1:0.47312224 2:0.48662063 3:0.67061597 4:0.93705659 5:0.40826613 6:0.55176415 7:0.34314331 8:0.50322581 9:0.80037345 10:0.43877144 11:1 12:1 13:0.12937396 14:0 15:0.43265306 16:0.55297491 17:0.70017281 18:0.70776968 19:0.80689655 20:0.54227681 21:0.29763282 22:0.52240437 23:0.46640414 24:0.93136572 25:1 61:1 70:1 105:1 123:1 135:1 
1319.261248668025 1:0.47312224 2:0.6219249 3:0.78865881 4:0.57027168 5:0.34384666 6:0.75996113 7:0.40362108 8:0.62285714 9:0.63969293 10:0.49883123 11:0.49783478 12:0 13:0.20800273 14:0 15:0.4987013 16:0.57035199 17:0.56688906 18:0.87290323 19:0.93333333 20:0.50470219 21:0.59628822 22:0.5639884 23:0.69826733 24:0.62650872 57:1 62:1 101:1 111:1 126:1 158:1 
2048 1:0.46244477 2:0.70916055 3:0.99620061 4:0.86190682 5:0.40826613 6:0.75996113 7:0.44524876 8:0.7962963 9:0.71117194 10:0.58093834 11:0.42870439 12:0.22182173 13:0.12937396 14:0 15:0.42197802 16:0.52197288 17:0.70017281 18:0.44095454 19:0.7110904 20:0.63630449 21:1 22:0.5639884 23:0.56585755 24:0.40729133 48:1 62:1 73:1 108:1 123:1 135:1 
2048 1:0.30143433 2:0.73850285 3:0.60900801 4:0.84090909 5:0.53591523 6:0.52002095 7:0.25352766 8:0.55388889 9:0.97328372 10:0.62318841 11:0.68293832 12:0.12262015 13:0.12937396 14:0 15:0.63722944 16:0.95830055 17:0.61619487 18:0.9027186 19:0.60344828 20:0.45812808 21:0.61142529 22:0.52152239 23:0.50502522 24:0.62204973 53:1 64:1 71:1 106:1 123:1 153:1 
2048 1:0.46244477 2:0.54238158 3:0.57135383 4:0.55950769 5:0.45922939 6:0.5451895 7:0.37443609 8:0.85494506 9:0.61227995 10:0.43877144 11:0.64722069 12:1 13:0.33420976 14:0 15:0.4987013 16:0.63751493 17:0.58016008 18:1 19:0.98408488 20:0.63630449 21:0.59628822 22:0.51616129 23:0.46640414 24:0.86816701 52:1 64:1 104:1 106:1 125:1 136:1 
2048 1:0.30143433 2:0.97620846 3:0.36455167 4:0.47301136 5:0.41980287 6:0.45165993 7:0.28513329 8:1 9:0.61227995 10:0.69172194 11:0.49783478 12:0.90293018 13:0.057843997 14:0 15:0.43537415 16:0.53530466 17:0.60672615 18:0.93385846 19:0.93869732 20:0.62835249 21:0.41970667 22:0.56805477 23:0.52146144 24:0.5408961 57:1 62:1 77:1 120:1 123:1 135:1 
2048 1:0.46244477 2:0.63300245 3:0.36455167 4:0.7085321 5:0.46370968 6:0.30477351 7:0.40362108 8:0.64516129 9:0.71117194 10:0.56836799 11:0.96483826 12:0.25101014 13:0.33881585 14:0 15:0.42197802 16:0.87311828 17:0.50921659 18:0.97786947 19:0.93333333 20:0.61900757 21:0.70593924 22:0.56805477 23:0.51419142 24:0.85263473 60:1 61:1 84:1 121:1 123:1 158:1 
1448.18571953727 1:0.46244477 2:0.59486405 3:0.67061597 4:0.56732997 5:1 6:0.55176415 7:0.34633459 8:0.57222222 9:0.57317703 10:0.58093834 11:0.42642405 12:1 13:0.15886045 14:0 15:0.57619048 16:0.70779997 17:0.58016008 18:0.71146953 19:0.85221675 20:0.44120248 21:0.50968536 22:0.3940951 23:0.50502522 24:0.48762603 26:1 66:1 82:1 107:1 128:1 149:1 
1015.184463233925 1:0.31653841 2:0.48662063 3:0.55850102 4:0.76959248 5:0.34384666 6:0.61793473 7:0.37443609 8:0.85494506 9:0.7908616 10:0.72778828 11:0.42642405 12:0.27010732 13:0.12937396 14:0 15:0.57619048 16:0.85232975 17:0.70017281 18:0.62508507 19:0.98408488 20:0.41954023 21:0.37682498 22:1 23:0.40878012 24:0.85237804 29:1 61:1 77:1 107:1 123:1 158:1 
1174.138121372706 1:0.51348136 2:0.63300245 3:0.58430181 4:0.76959248 5:0.46370968 6:0.75996113 7:0.34633459 8:0.7962963 9:0.84122125 10:0.71599288 11:1 12:0.054867201 13:0.50653194 14:0 15:0.43537415 16:0.53194181 17:0.60672615 18:0.75830346 19:0.74712644 20:0.79802956 21:0.6835506 22:0.51616129 23:0.41635497 24:0.5408961 54:1 63:1 104:1 121:1 123:1 158:1 
2048 1:0.46814264 2:0.59486405 3:0.67061597 4:0.49465241 5:0.41980287 6:0.52595622 7:0.50105947 8:0.73170732 9:0.84122125 10:0.63768116 11:0.50693768 12:0.3689789 13:0.20800273 14:0 15:0.43537415 16:1 17:0.77024358 18:1 19:0.68837803 20:0.26634958 21:0.61142529 22:0.51616129 23:0.53316832 24:0.85237804 25:1 63:1 104:1 122:1 125:1 136:1 
2048 1:0.54815187 2:0.73850285 3:0.70046083 4:0.49465241 5:0.40826613 6:0.5451895 7:0.55727554 8:0.85494506 9:1 10:0.61816031 11:0.59957806 12:0.3689789 13:0.20800273 14:0 15:0.43537415 16:0.5096543 17:0.69607198 18:0.84767025 19:0.44946492 20:0.50470219 21:0.29763282 22:0.51616129 23:0.50480648 24:0.62650872 60:1 61:1 85:1 105:1 124:1 146:1 
1769.881427491922 1:0.1472754 2:0.57000268 3:0.8662614 4:0.7085321 5:0.56386576 6:0.75996113 7:0.44524876 8:0.85494506 9:0.63969293 10:0.58093834 11:0.66890047 12:0.3689789 13:0.61463972 14:0 15:0.43537415 16:0.53194181 17:0.81692501 18:0.93385846 19:0.7753396 20:0.45812808 21:0.8599101 22:0.45807627 23:0.46640414 24:0.85263473 55:1 62:1 72:1 107:1 124:1 158:1 
2048 1:0.47312224 2:0.48662063 3:0.57135383 4:0.7085321 5:0.46370968 6:0.52595622 7:0.28513329 8:0.7962963 9:0.76666667 10:0.73447205 11:0.60253165 12:0.27010732 13:0.33420976 14:0 15:0.38571429 16:0.55297491 17:0.77024358 18:0.9265233 19:0.98408488 20:0.79802956 21:0.59628822 22:0.3940951 23:0.46640414 24:0.80027061 51:1 63:1 104:1 106:1 125:1 158:1 
2048 1:0 2:0 3:0 4:0 5:0 6:0 7:0.25295381 8:0.85494506 9:0.84270789 10:0.73447205 11:0.49783478 12:0.22182173 13:0.33881585 14:0 15:0.4987013 16:0.50486431 17:0.56688906 18:0.71146953 19:0.68837803 20:0.61900757 21:0.41970667 22:0.51616129 23:0.470027 24:0.75518707 39:1 65:1 71:1 105:1 123:1 135:1 
421.5071144822266 1:0.30143433 2:0.59486405 3:0.76443769 4:0.55950769 5:0.40826613 6:0.55176415 7:0.40362108 8:0.73170732 9:0.61361965 10:0.61816031 11:0.68293832 12:0.90293018 13:0.12937396 14:0 15:0.34285714 16:0.57035199 17:0.70017281 18:0.62508507 19:1 20:0.54227681 21:0.50968536 22:0.51616129 23:0.50502522 24:0.85237804 26:1 68:1 104:1 107:1 128:1 135:1 
2048 1:0.1472754 2:0.97141529 3:0.6615087 4:0.55950769 5:0.59398263 6:0.45165993 7:0.42208647 8:0.45 9:0.64440021 10:0.71599288 11:0.74748458 12:0.27010732 13:0.33881585 14:0 15:0.38571429 16:0.70779997 17:0.70017281 18:0.97786947 19:0.7110904 20:0.61900757 21:0.75984589 22:0.52240437 23:0.40704494 24:0.86816701 26:1 67:1 73:1 107:1 128:1 149:1 
2048 1:0.32747119 2:0.7077319 3:0.70046083 4:0.7085321 5:0.36467176 6:0.58855685 7:0.40362108 8:0.73170732 9:0.71324928 10:0.75213675 11:0.61085539 12:0.3689789 13:0.039419612 14:0 15:0.52063492 16:0.57035199 17:0.50921659 18:0.44095454 19:0.44946492 20:0.47716682 21:0.70593924 22:0.91518948 23:0.41635497 24:0.80027061 46:1 64:1 71:1 108:1 126:1 141:1 
2048 1:0.5529522 2:0.7077319 3:0.67061597 4:0.55950769 5:0.60139654 6:0.55176415 7:0.40362108 8:0.60327869 9:0.71324928 10:0.58093834 11:0.49783478 12:0.30869408 13:0.20800273 14:0 15:0.38571429 16:0.57035199 17:0.5290562 18:0.62508507 19:0.80689655 20:0.58045977 21:0.54325669 22:0.94879579 23:0.41635497 24:0.80027061 60:1 61:1 70:1 118:1 123:1 154:1 
2048 1:0.60172523 2:0.6219249 3:0.4823887 4:0.47301136 5:0.53427419 6:0.52595622 7:0.40634675 8:0.48333333 9:0.7908616 10:0.63768116 11:0.74748458 12:0.072350175 13:0.31520961 14:0 15:0.74666667 16:0.52197288 17:0.5290562 18:0.44095454 19:0.80689655 20:0.44120248 21:0.29763282 22:0.74201898 23:0.50480648 24:0.9601084 27:1 65:1 72:1 122:1 124:1 148:1 
1407.177506110282 1:0.31653841 2:1 3:0.49715872 4:0.69501861 5:0.59398263 6:0.60234647 7:0.33018931 8:0.45 9:0.7908616 10:0.58093834 11:0.80632911 12:0.18506804 13:0 14:0 15:0.42197802 16:0.85232975 17:0.54189359 18:0.71146953 19:0.80689655 20:0.62835249 21:0.37682498 22:0.67195931 23:0.69826733 24:0.80458295 37:1 61:1 94:1 111:1 126:1 158:1 
2048 1:0.46814264 2:0.97620846 3:0.60900801 4:0.73265413 5:0.35514888 6:0.60234647 7:0.34633459 8:0.45 9:0.63969293 10:0.69172194 11:1 12:0.33127021 13:0.12937396 14:0 15:0.43265306 16:0.53530466 17:0.47533429 18:0.71146953 19:0.74676724 20:0.75066313 21:0.59628822 22:0.47099503 23:0.50502522 24:0.5408961 26:1 62:1 104:1 107:1 128:1 154:1 
2048 1:0.50140581 2:0.7077319 3:0.60900801 4:0.69501861 5:0.46370968 6:0.45165993 7:0.37535244 8:0.64516129 9:0.7908616 10:0.73447205 11:0.45109321 12:0.054867201 13:0.33420976 14:0 15:0.43265306 16:0.57035199 17:0.49798387 18:1 19:0.75146389 20:0.57421289 21:0.94178082 22:0.32166802 23:0.50502522 24:0.86816701 60:1 65:1 104:1 122:1 125:1 158:1 
2048 1:0.28865979 2:0.97141529 3:0.6615087 4:0.69501861 5:0.34384666 6:0.75996113 7:0.55200501 8:0.50322581 9:0.7908616 10:0.71599288 11:0.66890047 12:0.44374774 13:0.12937396 14:0 15:0.43537415 16:0.53530466 17:0.81692501 18:0.87543541 19:0.7753396 20:0.75066313 21:0.37682498 22:0.55620388 23:0.40878012 24:0.62204973 35:1 62:1 90:1 106:1 123:1 135:1 
2048 1:0.51348136 2:0.48662063 3:0.8662614 4:0.76959248 5:0.56386576 6:0.75996113 7:0.40362108 8:0.29561403 9:0.71324928 10:0.71599288 11:0.80632911 12:0.09801037 13:0.32076494 14:0 15:0.57687075 16:0.52197288 17:0.56688906 18:0.89784946 19:0.68811117 20:0.58045977 21:0.66887842 22:0.55512187 23:0.40454712 24:0.85263473 45:1 61:1 73:1 118:1 123:1 158:1 
853.4719836903114 1:0.60172523 2:0.54238158 3:1 4:0.3614102 5:0.59398263 6:0.46825639 7:0.28513329 8:0.85494506 9:0.71117194 10:0.82898551 11:0.50693768 12:0.25267182 13:0.08196319 14:0 15:0.57687075 16:0.87311828 17:0.70017281 18:0.97786947 19:1 20:0.44120248 21:0.65628293 22:0.94879579 23:0.46278128 24:0.62650872 40:1 61:1 104:1 122:1 123:1 157:1 
2048 1:0.46814264 2:0.7077319 3:0.70046083 4:0.55950769 5:0.44354839 6:0.45165993 7:0.34314331 8:0.7962963 9:0.57317703 10:0.75213675 11:0.49783478 12:0.25101014 13:0.32076494 14:0 15:0.43537415 16:0.52197288 17:0.49798387 18:0.7172043 19:0.80689655 20:0.50470219 21:0.48246968 22:0.67195931 23:1 24:0.64610449 46:1 61:1 77:1 105:1 123:1 135:1 
1671.152377696561 1:0.30143433 2:0.63349698 3:0.76443769 4:0.69501861 5:0.57917889 6:0.75996113 7:0.42208647 8:0.62285714 9:0.84270789 10:0.63768116 11:1 12:0.12262015 13:0.12937396 14:0 15:0.38571429 16:0.63751493 17:0.58016008 18:0.71146953 19:0.69332355 20:0.44120248 21:0.48246968 22:1 23:0.40878012 24:0.71402383 60:1 61:1 80:1 105:1 123:1 143:1 
2048 1:0.32747119 2:1 3:0.99620061 4:0.76959248 5:0.36467176 6:0.30477351 7:0.37443609 8:0.45 9:0.80037345 10:0.63768116 11:0.96019961 12:0.25101014 13:0.48160483 14:0 15:0.029215897 16:0.52197288 17:0.61619487 18:0.93385846 19:0.60344828 20:0.46273637 21:0.41970667 22:0.54525584 23:0.40704494 24:0.73917914 25:1 62:1 104:1 105:1 123:1 136:1 
308.8157048152826 1:0.1472754 2:1 3:0.67061597 4:0.57027168 5:0.36467176 6:0.61793473 7:0.42208647 8:0.78478261 9:1 10:0.56836799 11:0.96019961 12:1 13:0 14:0 15:0.43265306 16:0.85232975 17:0.56688906 18:0.84767025 19:0.85221675 20:0.61900757 21:0.61142529 22:0.32166802 23:0.69826733 24:0.85263473 34:1 64:1 101:1 111:1 126:1 148:1 
2048 1:0 2:0 3:0 4:0.49465241 5:0.57917889 6:0.75996113 7:0.41747514 8:0.48333333 9:0.61361965 10:0.40993789 11:1 12:0.23134517 13:0.33420976 14:0 15:0.52063492 16:0.62365591 17:0.5290562 18:0.71146953 19:0.74712644 20:0.54227681 21:0.81521739 22:0.56805477 23:0.40336634 24:0.62204973 60:1 65:1 104:1 105:1 129:1 158:1 
2048 1:0.18969072 2:0.56878922 3:0.57109085 4:0.56732997 5:0.45922939 6:0.45165993 7:0.42208647 8:0.45 9:0.7908616 10:0.43877144 11:0.59957806 12:1 13:0.33420976 14:0 15:0.57687075 16:0.87311828 17:0.2875576 18:0.9265233 19:0.44946492 20:0.46273637 21:0.66887842 22:0.32166802 23:0.40704494 24:0.62204973 36:1 61:1 76:1 106:1 125:1 136:1 
2048 1:0.30143433 2:0.76218311 3:0.4823887 4:0.47301136 5:0.47436093 6:1 7:0.41747514 8:0.64516129 9:0.76393368 10:0.58093834 11:0.64722069 12:0.36134791 13:0.20155419 14:0 15:0.69915966 16:0.57035199 17:0.47533429 18:0.81861913 19:0.60344828 20:0.44120248 21:0.70593924 22:0.67195931 23:0.40704494 24:0.82722273 48:1 61:1 83:1 122:1 123:1 140:1 
2048 1:0.31653841 2:0.73850285 3:0.74354103 4:0.3614102 5:0.35514888 6:0.75996113 7:0.50105947 8:0.45 9:0.64440021 10:0.73447205 11:0.45109321 12:0.36134791 13:0.48160483 14:0 15:0.74666667 16:0.50486431 17:0.6514977 18:0.93385846 19:0.93333333 20:0.46273637 21:0.54325669 22:0.51616129 23:0.62653465 24:0.62204973 38:1 62:1 104:1 116:1 124:1 158:1 
572.2173631902873 1:0.1472754 2:0.97141529 3:0.60900801 4:0.60670364 5:0.44354839 6:0.52002095 7:0.25352766 8:0.85494506 9:0.76393368 10:0.7787068 11:0.45109321 12:0.44374774 13:0.31520961 14:0 15:0.6562212 16:0.53194181 17:0.82912442 18:0.87543541 19:0.80689655 20:0.58045977 21:0.61142529 22:0.91518948 23:0.40454712 24:0.5408961 25:1 62:1 80:1 105:1 123:1 135:1 
804.8799699729069 1:0.46244477 2:0.97141529 3:0.76443769 4:0.57027168 5:0.46370968 6:0.45165993 7:0.34314331 8:0.50322581 9:0.63969293 10:0.73447205 11:0.66890047 12:0.44374774 13:0.48160483 14:0 15:0.34285714 16:1 17:0.47533429 18:0.62508507 19:0.80689655 20:0.54227681 21:0.54325669 22:0.3940951 23:0.56277228 24:0.75518707 31:1 62:1 74:1 111:1 124:1 141:1 
1737.951306878117 1:0.5529522 2:0.63349698 3:0.67061597 4:0.56732997 5:0.53427419 6:0.58855685 7:0.55727554 8:0.78478261 9:0.57317703 10:0.56836799 11:0.42870439 12:0.18506804 13:0.33881585 14:0 15:0.69915966 16:0.50486431 17:0.5290562 18:0.87290323 19:0.75146389 20:0.61900757 21:1 22:0.32166802 23:0.46640414 24:0.85263473 39:1 62:1 104:1 122:1 126:1 148:1 
2005.199174865383 1:1 2:0.57000268 3:0.57135383 4:0.57027168 5:0.46370968 6:0.75996113 7:0.40634675 8:0.45 9:1 10:0.72877847 11:0.65471167 12:0 13:0.15886045 14:0 15:0.57687075 16:0.55297491 17:0.49798387 18:0.51699618 19:0.85221675 20:0.50470219 21:0.54325669 22:0.3940951 23:0.51419142 24:0.64610449 56:1 61:1 104:1 118:1 123:1 143:1 
460.1433327548687 1:0.31653841 2:0.52713824 3:0.49715872 4:0.60670364 5:0.45892564 6:0.75996113 7:0.34633459 8:0.67823129 9:0.63969293 10:0.63768116 11:0.68293832 12:0.30869408 13:0.62379301 14:0 15:0.52063492 16:1 17:0.50921659 18:0.88195418 19:0.75146389 20:0.45812808 21:0.65628293 22:0.45807627 23:0.69826733 24:0.62204973 27:1 63:1 104:1 105:1 126:1 140:1 
23.14479820255613 1:0.5992268 2:0.54238158 3:0.4823887 4:0.57027168 5:0.59398263 6:0.40712203 7:0.34633459 8:0.50322581 9:0.84122125 10:0.72877847 11:0.45109321 12:0.25101014 13:0.12192881 14:0 15:0.52932331 16:0.85232975 17:0.54189359 18:0.88195418 19:0.80689655 20:0.44120248 21:0.65068493 22:0.52240437 23:0.40704494 24:0.93136572 25:1 61:1 94:1 107:1 123:1 156:1 
2048 1:0.50140581 2:0.97141529 3:0.76443769 4:0.55950769 5:0.45922939 6:0.52002095 7:0.42208647 8:0.45 9:0.63969293 10:0.58093834 11:0.61085539 12:0.27010732 13:0.48160483 14:0 15:0.57687075 16:0.53194181 17:0.5290562 18:0.7172043 19:0.74676724 20:0.44120248 21:0.37682498 22:0.48624293 23:0.56585755 24:0.64713357 25:1 61:1 70:1 105:1 123:1 135:1 
1036.125883912963 1:0.31653841 2:0.63349698 3:0.55850102 4:0.93705659 5:0.36467176 6:0.58855685 7:0.41747514 8:0.80793651 9:0.57317703 10:0.73447205 11:0.59957806 12:0.12262015 13:0.08196319 14:0 15:0.57687075 16:0.59966915 17:0.77024358 18:0.70776968 19:0.7110904 20:0.44120248 21:0.37682498 22:1 23:0.69826733 24:0.62204973 36:1 68:1 104:1 122:1 123:1 135:1 
2048 1:0.31296024 2:0.76218311 3:0.67061597 4:0.45615964 5:0.44354839 6:0.60234647 7:0.34314331 8:0.73170732 9:0.7202397 10:0.58093834 11:0.68293832 12:0.25101014 13:0.61463972 14:0 15:0.43537415 16:0.85232975 17:0.77024358 18:1 19:0.93333333 20:0.54227681 21:0.8599101 22:0.47099503 23:0.40336634 24:0.80027061 32:1 61:1 79:1 105:1 123:1 135:1 
2048 1:0.46814264 2:0.63349698 3:0.57109085 4:0.69501861 5:1 6:0.30477351 7:0.34314331 8:0.62285714 9:0.63969293 10:0.78772379 11:1 12:0.36134791 13:0.15886045 14:0 15:0.43265306 16:0.50486431 17:0.70017281 18:0.97786947 19:0.93333333 20:0.75066313 21:0.61834094 22:0.32166802 23:0.41635497 24:0.85263473 43:1 61:1 79:1 122:1 123:1 135:1 
2048 1:0.50140581 2:0.7077319 3:0.60900801 4:0.69501861 5:0.45922939 6:0.75996113 7:0.42208647 8:0.85494506 9:0.61361965 10:0.73447205 11:0.61085539 12:0.44374774 13:0 14:0 15:0.66766917 16:0.5096543 17:0.2875576 18:0.89784946 19:0.93333333 20:0.44120248 21:0 22:0 23:0 24:0 25:1 61:1 79:1 105:1 123:1 158:1 
2048 1:0.46814264 2:1 3:0.60900801 4:0.65416928 5:0.40826613 6:0.52595622 7:0.37443609 8:0.78478261 9:0.84122125 10:0.71599288 11:0.61085539 12:0.44374774 13:0.62379301 14:0 15:0.52063492 16:0.52197288 17:0.58016008 18:0.7172043 19:0.68837803 20:0.58045977 21:0.41970667 22:0.45807627 23:0.69826733 24:0.64713357 25:1 61:1 80:1 105:1 123:1 135:1 
795.6561963040838 1:0.30143433 2:0.63349698 3:0.60572672 4:1 5:0.53688769 6:0.40712203 7:0.34633459 8:0.60327869 9:0.71324928 10:0.70600414 11:0.64722069 12:0.12262015 13:0.12937396 14:0 15:0.69915966 16:0.85232975 17:0.50921659 18:0.62508507 19:0.44946492 20:0.8784029 21:0.50968536 22:1 23:0.40878012 24:0.62650872 35:1 61:1 97:1 122:1 129:1 136:1 
2048 1:0.46814264 2:0.48662063 3:1 4:0.73265413 5:0.60139654 6:0.5676656 7:0.37443609 8:0.57222222 9:0.57317703 10:0.82898551 11:0.66890047 12:0.36134791 13:0.48160483 14:0 15:0.43537415 16:0.54050179 17:0.54189359 18:0.88195418 19:0.7110904 20:0.47716682 21:0.48246968 22:0.54525584 23:0.53316832 24:0 60:1 61:1 102:1 122:1 123:1 158:1 
2048 1:0.18969072 2:0.56878922 3:0.78865881 4:0.70202937 5:0.45922939 6:0.37644037 7:0.34314331 8:0.85494506 9:0.71117194 10:0.7787068 11:0.42870439 12:0.054867201 13:0.31520961 14:0 15:0.63722944 16:0.70779997 17:0.70017281 18:0.93385846 19:0.74712644 20:0.55728587 21:0.81521739 22:0.67195931 23:0.40454712 24:0.64713357 28:1 62:1 73:1 105:1 123:1 158:1 
133.5876432602534 1:0.30143433 2:1 3:0.70046083 4:0.69501861 5:0.35514888 6:0.46825639 7:0.41747514 8:0.62285714 9:0.61361965 10:0.56836799 11:0.96019961 12:0.36134791 13:0.19888583 14:0 15:0.52932331 16:0.62365591 17:0.6514977 18:0.93385846 19:0.75146389 20:0.58045977 21:0.37682498 22:0.5639884 23:0.50480648 24:1 32:1 63:1 81:1 105:1 123:1 135:1 
1124.238091936469 1:0.51348136 2:0.68632602 3:0.36455167 4:0.7085321 5:0.45892564 6:0.58855685 7:0.40362108 8:0.50322581 9:0.57317703 10:0.72877847 11:0.65471167 12:0.30869408 13:0.039419612 14:0 15:0.57619048 16:0.95830055 17:0.70017281 18:0.89784946 19:0.93869732 20:0.46273637 21:0.94178082 22:0.56805477 23:0.40336634 24:0.64610449 56:1 64:1 83:1 106:1 131:1 135:1 
2048 1:0.32747119 2:0.68632602 3:0.8662614 4:0.56732997 5:0.40826613 6:0.58855685 7:0.40362108 8:0.73170732 9:0.76666667 10:0.43877144 11:0.60253165 12:0.22182173 13:0.33881585 14:0 15:0.43537415 16:0.40927419 17:0.6514977 18:0.51699618 19:0.74676724 20:0.68835394 21:0.54325669 22:0.74201898 23:0.40704494 24:0.82722273 37:1 62:1 79:1 109:1 123:1 158:1 
2048 1:0.47312224 2:0.76218311 3:0.70046083 4:0.3614102 5:0.50403226 6:0.61793473 7:0.40362108 8:0.45 9:0.71324928 10:0.73447205 11:0.45109321 12:0.27010732 13:0.20800273 14:0 15:0.43537415 16:0.55297491 17:0.70017281 18:0.9027186 19:0.7753396 20:0.57421289 21:0.37682498 22:0.48624293 23:0.52937294 24:0.62204973 34:1 62:1 75:1 105:1 123:1 142:1 
2048 1:0.47312224 2:1 3:0.55850102 4:0.60670364 5:0.40826613 6:0.40712203 7:0.34633459 8:0.62285714 9:0.61361965 10:0.49883123 11:0.96019961 12:1 13:0.08196319 14:0 15:0.52063492 16:0.53194181 17:0.60672615 18:0.90129032 19:0.98408488 20:1 21:0.65628293 22:0.57444157 23:0.46640414 24:0.76433445 49:1 64:1 104:1 106:1 125:1 158:1 
2048 1:0.60172523 2:0.7077319 3:0.55850102 4:0.69501861 5:0.41980287 6:0.60234647 7:0.34633459 8:0.80793651 9:0.61361965 10:0.72877847 11:0.74748458 12:0 13:0.48160483 14:0 15:0.57619048 16:0.57035199 17:0.47533429 18:0.97786947 19:0.4277072 20:0.63630449 21:0.37682498 22:0.55620388 23:0.40336634 24:0.64610449 25:1 61:1 104:1 105:1 123:1 154:1 
2048 1:0.32747119 2:0.57000268 3:0.60572672 4:0.65416928 5:0.36467176 6:0.61678005 7:0.34314331 8:0.48333333 9:0.76393368 10:0.58093834 11:0.60253165 12:1 13:0.61463972 14:0 15:0.029215897 16:0.63751493 17:1 18:0.62508507 19:0.74676724 20:0.46273637 21:0.61142529 22:0.51616129 23:0.40704494 24:0.93136572 55:1 61:1 104:1 112:1 130:1 151:1 
1869.851266480164 1:0.31296024 2:1 3:0.36455167 4:0.69501861 5:0.41980287 6:0.61793473 7:0.44524876 8:0.85494506 9:0.97328372 10:0.72877847 11:0.74748458 12:0.36134791 13:0.057843997 14:0 15:0.38571429 16:0.52197288 17:0.47533429 18:0.70776968 19:0.75146389 20:0.46273637 21:0.70593924 22:0.52240437 23:0.50480648 24:1 60:1 63:1 104:1 107:1 130:1 135:1 
1665.278666098244 1:0.5529522 2:0.66465257 3:0.49715872 4:0.70202937 5:0.53591523 6:0.75996113 7:0.3663469 8:0.57222222 9:0.57317703 10:0.73447205 11:0.50693768 12:0.054867201 13:0.61463972 14:0 15:0.4987013 16:0.55297491 17:0.77024358 18:0.88195418 19:0.93333333 20:0.61900757 21:0.61834094 22:0.52240437 23:1 24:0.76433445 25:1 66:1 104:1 105:1 132:1 158:1 
2048 1:0.31653841 2:0.59486405 3:0.74354103 4:0.76959248 5:0.53591523 6:0.46825639 7:0.25295381 8:0.60327869 9:0.7908616 10:0.64432367 11:0.96019961 12:1 13:0.12937396 14:0 15:0.44926108 16:0.87311828 17:0.69607198 18:0.44095454 19:0.7753396 20:0.45812808 21:0.54325669 22:0.91518948 23:0.50502522 24:0.62204973 50:1 61:1 82:1 118:1 123:1 135:1 
2048 1:0.47312224 2:0.6219249 3:0.74354103 4:0.86190682 5:0.47436093 6:0.52002095 7:0.34633459 8:0.7962963 9:0.84270789 10:0.72778828 11:0.96019961 12:0.44374774 13:0.039419612 14:0 15:0.43265306 16:0.57035199 17:0.49798387 18:0.44095454 19:0.80689655 20:0.8784029 21:0.41970667 22:0.55620388 23:0.40704494 24:0.80027061 25:1 63:1 104:1 105:1 126:1 146:1 
2048 1:0.31653841 2:0.63300245 3:1 4:0.60670364 5:0.40826613 6:0.75996113 7:0.50105947 8:0.62285714 9:0.71117194 10:0.40993789 11:0.42870439 12:0.36134791 13:0.15886045 14:0 15:0.52932331 16:0.57035199 17:0.50588838 18:0.44095454 19:0.7110904 20:0.45812808 21:0.66887842 22:0.55620388 23:0.52146144 24:0.82722273 48:1 62:1 104:1 122:1 123:1 135:1 
2048 1:0.50140581 2:0.48662063 3:0.8662614 4:0.69501861 5:0.34384666 6:0.52002095 7:0.40362108 8:0.48333333 9:0.71117194 10:0.69172194 11:0.45898734 12:0.22182173 13:0.48160483 14:0 15:0.34285714 16:0.57035199 17:0.81692501 18:0.75830346 19:0.85221675 20:0.45812808 21:0.29763282 22:0.48624293 23:0.56277228 24:0.93136572 60:1 62:1 75:1 122:1 123:1 135:1 
1529.490968354062 1:0.30143433 2:0.6219249 3:0.55850102 4:0.7085321 5:0.40826613 6:0.75996113 7:0.37535244 8:0.50322581 9:0.61361965 10:0.56836799 11:1 12:0.12262015 13:0.20800273 14:0 15:0.38571429 16:0.53194181 17:0.69607198 18:1 19:0.81191223 20:0.55728587 21:0.50968536 22:0.56805477 23:0.50502522 24:0.76433445 27:1 62:1 92:1 112:1 128:1 158:1 
2048 1:0.1472754 2:1 3:0.60900801 4:0.55950769 5:0.59398263 6:0.5451895 7:0.28513329 8:0.57222222 9:0.57317703 10:0.75213675 11:0.42870439 12:0.054867201 13:0.62379301 14:0 15:0.52063492 16:0.53194181 17:1 18:0.87543541 19:0.7753396 20:0.61900757 21:0.65628293 22:0.32166802 23:0.40878012 24:0.5408961 39:1 61:1 71:1 122:1 132:1 158:1 
2048 1:0.51546392 2:0.48662063 3:0.57135383 4:0.57027168 5:0.3151528 6:0.45165993 7:0.37443609 8:0.7962963 9:1 10:0.78772379 11:0.74748458 12:0.25653542 13:0.62379301 14:0 15:0.34285714 16:0.63751493 17:0.50588838 18:0.89784946 19:0.4277072 20:0.50470219 21:0.61142529 22:0.55620388 23:1 24:0.93136572 60:1 65:1 71:1 106:1 125:1 158:1 
2048 1:0.18969072 2:0.56878922 3:0.57109085 4:0.3614102 5:0.40826613 6:0.60234647 7:0.40362108 8:0.50322581 9:0.84270789 10:1 11:0.61085539 12:0 13:0.33881585 14:0 15:0.34285714 16:0.53530466 17:0.61619487 18:0.84767025 19:0.93869732 20:0.62835249 21:0.59628822 22:0.51616129 23:0.40336634 24:0.73917914 31:1 62:1 75:1 105:1 123:1 158:1 
2048 1:0.50140581 2:0.97141529 3:0.76443769 4:0.57027168 5:0.45892564 6:0.75996113 7:0.55200501 8:0.62285714 9:1 10:0.73447205 11:1 12:0.25101014 13:0.039419612 14:0 15:0.42197802 16:0.70779997 17:0.81692501 18:0.87543541 19:0.93869732 20:0.44120248 21:0.59628822 22:0.74201898 23:0.470027 24:0.85237804 30:1 61:1 91:1 105:1 123:1 158:1 
2048 1:0.41237113 2:1 3:0.70046083 4:0.60670364 5:0.53591523 6:0.65038377 7:0.3663469 8:0.68699187 9:0.76393368 10:0.58093834 11:0.68293832 12:0.3689789 13:0.12937396 14:0 15:0.4987013 16:0.57035199 17:0.70017281 18:0.62508507 19:0.74712644 20:0.26634958 21:0.59628822 22:0.74201898 23:0.56277228 24:0.75518707 50:1 62:1 101:1 106:1 125:1 136:1 
2048 1:0.46814264 2:0.56878922 3:0.49715872 4:0.70202937 5:0.36467176 6:0.52595622 7:0.41747514 8:0.57222222 9:0.84270789 10:0.71599288 11:0.64722069 12:0.23134517 13:0.12937396 14:0 15:0.57619048 16:0.70779997 17:0.60672615 18:0.9027186 19:0.68811117 20:0.50470219 21:0.48246968 22:0.47099503 23:0.41635497 24:0.62650872 25:1 61:1 89:1 105:1 123:1 158:1 
2048 1:0.46244477 2:0.70916055 3:0.57109085 4:0.7085321 5:0.53591523 6:0.5451895 7:0.37443609 8:0.73809524 9:0.80037345 10:0.82898551 11:0.68293832 12:0.22182173 13:0.20800273 14:0 15:0.43537415 16:0.5096543 17:0.50588838 18:0.75830346 19:0.93869732 20:0.45812808 21:0.59628822 22:0.32166802 23:0.46640414 24:0.62650872 58:1 64:1 96:1 105:1 123:1 158:1 
2048 1:0.28865979 2:0.70916055 3:0.74354103 4:0.57027168 5:0.44354839 6:0.52002095 7:0.41747514 8:0.76993464 9:0.53163017 10:0.72877847 11:0.44221753 12:0.22182173 13:0.33420976 14:0 15:0.73766234 16:0.55297491 17:0.56688906 18:0.70776968 19:0.7753396 20:0.55728587 21:0.81521739 22:0.4880368 23:0.40336634 24:0.80027061 60:1 61:1 72:1 122:1 123:1 146:1 
2048 1:0.50140581 2:0.52713824 3:1 4:0.49465241 5:0.40826613 6:0.45165993 7:0.34314331 8:0.7962963 9:0.7908616 10:0.49883123 11:0.64722069 12:0.33127021 13:0.15886045 14:0 15:0.38571429 16:0.72759857 17:0.77880184 18:0.9027186 19:0.74712644 20:0.46273637 21:0.66887842 22:0.32166802 23:0.40704494 24:0.71402383 60:1 61:1 87:1 110:1 123:1 136:1 
2048 1:0.41237113 2:0.63349698 3:0.76443769 4:1 5:1 6:0.60234647 7:0.40362108 8:0.45 9:0.61227995 10:0.82898551 11:0.42870439 12:0.27010732 13:0.20800273 14:0 15:0.38571429 16:0.52197288 17:0.56688906 18:0.87290323 19:0.4078478 20:0.41954023 21:0.37682498 22:0.56805477 23:0.470027 24:0.93136572 60:1 62:1 77:1 105:1 123:1 155:1 
2048 1:0.46244477 2:0.62726586 3:0.49715872 4:0.7085321 5:0.60139654 6:0.55176415 7:0.41747514 8:0.76993464 9:0.92837981 10:0.7787068 11:0.41350211 12:0.33127021 13:0.20155419 14:0 15:0.57687075 16:0.85232975 17:0.50588838 18:0.84767025 19:0.69332355 20:0.54227681 21:0.61142529 22:0.51616129 23:0.50502522 24:0.75518707 60:1 65:1 104:1 106:1 125:1 136:1 
2048 1:0.46244477 2:1 3:0.55850102 4:0.47301136 5:0.60139654 6:0.30477351 7:0.35610902 8:0.67823129 9:0.84270789 10:0.43877144 11:0.41350211 12:0.18506804 13:0.33881585 14:0 15:0.73766234 16:0.40927419 17:0.49798387 18:0.89784946 19:0.93333333 20:0.44120248 21:0.37682498 22:1 23:0.40454712 24:0.75518707 54:1 61:1 104:1 105:1 123:1 135:1 
1807.02051313727 1:0.47312224 2:0.56878922 3:0.4823887 4:0.70202937 5:0.59398263 6:0.46825639 7:0.37443609 8:0.60327869 9:0.7202397 10:0.49883123 11:0.74748458 12:0.054867201 13:0.61463972 14:0 15:0.4987013 16:0.53194181 17:0.54189359 18:0.89784946 19:0.98408488 20:0.57421289 21:0.75984589 22:0.67195931 23:0.40704494 24:0.80027061 25:1 62:1 76:1 105:1 126:1 135:1 
2048 1:0.32747119 2:0.57000268 3:0.58430181 4:0.7085321 5:0.57917889 6:0.75996113 7:0.44524876 8:0.85494506 9:0.64440021 10:0.61816031 11:0.64722069 12:0.3689789 13:0 14:0 15:0.43537415 16:0.52197288 17:0.50921659 18:0.87543541 19:0.80689655 20:0.79802956 21:0.94178082 22:0.47099503 23:0.40704494 24:0.71402383 28:1 61:1 104:1 118:1 123:1 158:1 
1673.550421450555 1:1 2:0.59486405 3:0.76443769 4:0.3614102 5:0.44354839 6:0.75996113 7:0.28513329 8:0.45 9:0.62640295 10:0.63768116 11:0.68293832 12:0.25101014 13:0.48160483 14:0 15:0.57687075 16:0.55297491 17:0.58016008 18:0.62508507 19:0.93869732 20:0.44120248 21:0.37682498 22:0.55512187 23:0.41635497 24:0.71402383 41:1 62:1 104:1 116:1 124:1 137:1 
2048 1:0.60172523 2:1 3:0.6615087 4:0.60670364 5:0.35514888 6:0.45165993 7:0.37535244 8:0.73809524 9:0.7202397 10:0.56836799 11:0.50693768 12:0.3689789 13:0.20800273 14:0 15:0.41611722 16:0.54050179 17:0.56688906 18:0.62508507 19:0.69332355 20:0.63630449 21:0.65628293 22:0.54525584 23:0.40336634 24:0.64610449 27:1 65:1 77:1 122:1 124:1 158:1 
2048 1:0.28865979 2:1 3:0.57109085 4:0.86190682 5:0.53688769 6:0.65038377 7:0.28513329 8:0.76993464 9:0.97328372 10:0.56836799 11:0.96483826 12:0.36134791 13:0.12937396 14:0 15:0.44926108 16:0.55324315 17:0.49798387 18:0.87290323 19:0.74676724 20:0.47716682 21:0.35049229 22:0.47099503 23:0.40454712 24:0.64713357 25:1 61:1 70:1 105:1 123:1 135:1 
1069.606360806055 1:0.50140581 2:0.73850285 3:0.4823887 4:0.55950769 5:0.40826613 6:0.65038377 7:0.40362108 8:0.67823129 9:0.62640295 10:0.61816031 11:0.96483826 12:0.09801037 13:0.62379301 14:0 15:0.43537415 16:0.5096543 17:0.56688906 18:0.9027186 19:0.68837803 20:0.47716682 21:0.37682498 22:0.54525584 23:0.46640414 24:0.62650872 31:1 61:1 91:1 110:1 123:1 145:1 
1159.681031872987 1:0.31653841 2:0.52713824 3:0.74354103 4:0.78291536 5:0.56386576 6:0.52002095 7:0.34314331 8:0.57222222 9:0.97328372 10:0.75213675 11:0.41350211 12:0.33127021 13:0.31520961 14:0 15:0.6562212 16:0.54050179 17:0.50921659 18:0.7172043 19:0.93333333 20:0.47955092 21:0.37682498 22:0.55512187 23:0.40336634 24:0.93136572 60:1 62:1 79:1 105:1 123:1 158:1 
1375.513645543625 1:0.46814264 2:0.39048338 3:0.67061597 4:0.84090909 5:1 6:0.5451895 7:0.41747514 8:0.7962963 9:0.64440021 10:0.61816031 11:0.42870439 12:0.97045701 13:0.08196319 14:0 15:0.52063492 16:0.63751493 17:0.56688906 18:0.7172043 19:0.44946492 20:0.79802956 21:0.94178082 22:0.56805477 23:0.52937294 24:0.9601084 36:1 61:1 100:1 105:1 123:1 149:1 
2048 1:0.31653841 2:0.73850285 3:0.4823887 4:0.65416928 5:0.40826613 6:0.40712203 7:0.41747514 8:0.7962963 9:0.7908616 10:0.49883123 11:0.74748458 12:0.36134791 13:0.08196319 14:0 15:0.34285714 16:0.5096543 17:0.77024358 18:0.51699618 19:0.74712644 20:0.54227681 21:0.54325669 22:0.32166802 23:0.40336634 24:0.9601084 25:1 61:1 71:1 112:1 123:1 153:1 
2048 1:0.5992268 2:0.63349698 3:0.55850102 4:0.73265413 5:0.41980287 6:0.45165993 7:0.55200501 8:0.29561403 9:0.92837981 10:0.62318841 11:0.49783478 12:0.33127021 13:0.33881585 14:0 15:0.57619048 16:0.53194181 17:0.81692501 18:0.71146953 19:0.98408488 20:0.46273637 21:0.81521739 22:0.32166802 23:0.50502522 24:0.76433445 40:1 62:1 70:1 113:1 123:1 135:1 
2048 1:0.28865979 2:0.63349698 3:0.58430181 4:0.3614102 5:0.35514888 6:0.45165993 7:0.40362108 8:0.68699187 9:0.97328372 10:0.49883123 11:0.59957806 12:0.27010732 13:0.08196319 14:0 15:0.52063492 16:0.55297491 17:0.49798387 18:0.88195418 19:0.93333333 20:0.44120248 21:0.8599101 22:0.5639884 23:0.62653465 24:0.62650872 25:1 61:1 70:1 105:1 123:1 135:1 
2048 1:0.51546392 2:0.97141529 3:0.74354103 4:0.45615964 5:0.56386576 6:0.60234647 7:0.40634675 8:0.73170732 9:0.57317703 10:0.43877144 11:0.59957806 12:0.09801037 13:0.15886045 14:0 15:0.43265306 16:0.62365591 17:1 18:0.59451047 19:0.93333333 20:0.46273637 21:0.75984589 22:0.32166802 23:0.46640414 24:0.62204973 31:1 64:1 79:1 122:1 127:1 148:1 
2048 1:0.51348136 2:0.73850285 3:0.57109085 4:0.60670364 5:0.53591523 6:0.45165993 7:0.55727554 8:0.67823129 9:0.61361965 10:0.72778828 11:0.45109321 12:0.22182173 13:0.08196319 14:0 15:0.66766917 16:0.63751493 17:0.69607198 18:0.97786947 19:0.85221675 20:0.68835394 21:0.70593924 22:0.5639884 23:0.46640414 24:0.80458295 25:1 61:1 70:1 105:1 123:1 135:1 
1687.356957824344 1:0.30143433 2:0.6219249 3:0.36455167 4:1 5:0.50403226 6:0.75996113 7:0.37443609 8:0.7962963 9:0.71324928 10:0.64432367 11:0.61085539 12:0 13:0.50653194 14:0 15:0.69915966 16:0.57035199 17:0.77024358 18:0.62508507 19:0.74676724 20:0.79802956 21:0.8599101 22:0.55620388 23:0.40704494 24:0.5408961 54:1 62:1 90:1 106:1 125:1 136:1 
2048 1:0.46244477 2:0.39048338 3:0.60900801 4:0.45615964 5:0.47436093 6:0.60234647 7:0.25352766 8:0.67823129 9:0.71324928 10:0.73447205 11:0.96019961 12:0.36134791 13:0.33881585 14:0 15:0.38571429 16:0.53530466 17:0.60672615 18:0.87290323 19:0.93333333 20:0.61900757 21:0.29763282 22:0.67195931 23:0.470027 24:0.62204973 39:1 62:1 70:1 105:1 123:1 135:1 
2048 1:0.51348136 2:0.97141529 3:0.76443769 4:0.60670364 5:0.57917889 6:0.40712203 7:1 8:0.85494506 9:0.57317703 10:0.43877144 11:0.61085539 12:0.44374774 13:0.33420976 14:0 15:0.63722944 16:0.55297491 17:0.50588838 18:0.71146953 19:0.74676724 20:0.54227681 21:0.65628293 22:0.4880368 23:0.40704494 24:0.5408961 25:1 61:1 70:1 105:1 123:1 135:1 
2048 1:0.40463918 2:0.54238158 3:0.76443769 4:0.70202937 5:0.60139654 6:0.30477351 7:0.34633459 8:0.55388889 9:0.84122125 10:0.75213675 11:0.42870439 12:0.97045701 13:0.15886045 14:0 15:0.74666667 16:0.57035199 17:0.49798387 18:0.7172043 19:0.68837803 20:0.63630449 21:0.29763282 22:0.91518948 23:0.52146144 24:0.62204973 60:1 61:1 72:1 106:1 125:1 158:1 
48.74186125057396 1:0.31296024 2:0.73850285 3:0.76443769 4:0.65416928 5:0.35514888 6:0.40712203 7:0.41747514 8:0.60327869 9:0.84270789 10:0.49883123 11:0.49783478 12:0.97045701 13:0.057843997 14:0 15:0.43265306 16:0.70779997 17:0.44773223 18:0.71146953 19:0.75146389 20:0.50470219 21:0.29763282 22:0.4880368 23:0.52937294 24:0.5408961 60:1 65:1 99:1 117:1 124:1 158:1 
2048 1:0.1472754 2:0.97620846 3:0.57135383 4:0.57027168 5:0.40826613 6:0.55176415 7:0.3663469 8:0.60327869 9:0.63969293 10:0.58093834 11:0.50693768 12:0.054867201 13:0.057843997 14:0 15:0.38571429 16:0.55297491 17:0.70017281 18:0.87543541 19:0.93869732 20:0.63630449 21:0.41970667 22:0.51616129 23:0.69826733 24:0.73917914 59:1 62:1 88:1 119:1 123:1 136:1 
2048 1:0.31653841 2:0.63349698 3:0.6615087 4:0.7085321 5:0.40826613 6:0.65038377 7:0.34633459 8:0.68699187 9:0.7202397 10:0.43877144 11:0.45109321 12:0.36134791 13:0.20155419 14:0 15:0.43537415 16:0.54050179 17:0.50588838 18:0.44095454 19:0.74676724 20:0.44120248 21:0.48246968 22:0.55620388 23:0.52937294 24:0.73917914 29:1 61:1 76:1 110:1 123:1 143:1 
2048 1:0.30143433 2:0.7077319 3:0.70046083 4:0.60670364 5:0.34384666 6:0.5676656 7:0.55727554 8:0.60327869 9:0.84270789 10:0.73447205 11:0.49783478 12:0.33127021 13:0.62379301 14:0 15:0.38571429 16:0.57035199 17:0.56688906 18:0.44095454 19:0.4277072 20:0.45812808 21:0.50968536 22:0.45807627 23:0.46278128 24:0.76433445 40:1 61:1 73:1 105:1 123:1 150:1 
1251.836205685114 1:0.50140581 2:0.70916055 3:0.49715872 4:0.70202937 5:0.47436093 6:0.5451895 7:0.57760473 8:0.48333333 9:0.76393368 10:0.58093834 11:0.68293832 12:0.18506804 13:0.61463972 14:0 15:0.43265306 16:0.85232975 17:0.70017281 18:0.7172043 19:0.69332355 20:0.41954023 21:0.70593924 22:0.74201898 23:0.69826733 24:0.64610449 60:1 63:1 104:1 106:1 123:1 144:1 
2048 1:0.50140581 2:1 3:0.6615087 4:0.7085321 5:0.57917889 6:0.75996113 7:0.25352766 8:0.76993464 9:0.7908616 10:0.58093834 11:0.45109321 12:0.44374774 13:0.32076494 14:0 15:0.69915966 16:0.57035199 17:0.60672615 18:0.59451047 19:0.68837803 20:1 21:0.61834094 22:0.74201898 23:0.40878012 24:0.64610449 25:1 65:1 71:1 105:1 125:1 136:1 
2048 1:0.30143433 2:0.63300245 3:0.80474428 4:0.86190682 5:0.34384666 6:0.5676656 7:0.40362108 8:0.64516129 9:0.64440021 10:0.7787068 11:0.44221753 12:0.30869408 13:0.08196319 14:0 15:0.38571429 16:0.85232975 17:0.56688906 18:1 19:0.44946492 20:0.44120248 21:1 22:0.32166802 23:0.52937294 24:0.85237804 26:1 61:1 73:1 107:1 123:1 145:1 
802.7582019841891 1:0.46814264 2:0.97141529 3:0.57109085 4:0.57027168 5:0.60139654 6:0.52002095 7:0.40634675 8:1 9:0.71324928 10:0.43877144 11:0.68293832 12:0.25101014 13:0.32076494 14:0 15:0.63722944 16:0.87311828 17:0.56688906 18:0.44095454 19:0.68811117 20:0.47955092 21:0.54325669 22:0.3940951 23:1 24:0.9601084 25:1 61:1 73:1 105:1 123:1 145:1 
2048 1:0.46244477 2:0.97141529 3:0.8662614 4:0.69501861 5:0.45922939 6:0.5451895 7:0.41747514 8:0.43589744 9:0.63969293 10:0.69172194 11:0.44221753 12:0.22182173 13:0.33881585 14:0 15:0.57687075 16:0.85232975 17:0.69607198 18:0.87543541 19:0.80689655 20:0.54227681 21:0.59628822 22:0.3940951 23:0.52146144 24:0.85263473 59:1 63:1 71:1 119:1 126:1 137:1 
1592.845549149391 1:0.51546392 2:0.57000268 3:0.36455167 4:0.47301136 5:0.40826613 6:0.45165993 7:0.44524876 8:0.85494506 9:0.63969293 10:0.73447205 11:0.64722069 12:0.97045701 13:0.61463972 14:0 15:0.38571429 16:0.87311828 17:0.54189359 18:0.9027186 19:1 20:0.61900757 21:0.70593924 22:0.48624293 23:0.51419142 24:0.64610449 59:1 62:1 89:1 119:1 123:1 147:1 
2048 1:0.50140581 2:0.63300245 3:0.78865881 4:0.65416928 5:0.57917889 6:0.46825639 7:0.42208647 8:0.7962963 9:0.63969293 10:0.56836799 11:0.68293832 12:0.18506804 13:0.20155419 14:0 15:0.41611722 16:0.52197288 17:0.5290562 18:0.44095454 19:0.66200068 20:0.50470219 21:0.70593924 22:0.5639884 23:0.56277228 24:1 29:1 63:1 70:1 106:1 131:1 158:1 
2048 1:0.51348136 2:0.97620846 3:0.58430181 4:0.60670364 5:0.46370968 6:0.58855685 7:0.55727554 8:0.48333333 9:0.61361965 10:0.43877144 11:0.42870439 12:0.36134791 13:0.61463972 14:0 15:0.44926108 16:0.53194181 17:0.2875576 18:0.9027186 19:0.75146389 20:0.41954023 21:0.61834094 22:0.45807627 23:0.56277228 24:0.76433445 36:1 67:1 76:1 122:1 123:1 135:1 
2048 1:0.54815187 2:0.6219249 3:0.60572672 4:0.70202937 5:0.47436093 6:0.58855685 7:0.40362108 8:0.50322581 9:0.76666667 10:0.43877144 11:0.64722069 12:0.072350175 13:0.20800273 14:0 15:0.52932331 16:0.59966915 17:0.58016008 18:0.87543541 19:0.69332355 20:0.47716682 21:0.65628293 22:0.4880368 23:0.53316832 24:0.48762603 39:1 63:1 71:1 105:1 127:1 137:1 
2048 1:0.5992268 2:0.63300245 3:0.99620061 4:0.65416928 5:0.53427419 6:0.30477351 7:0.40362108 8:0.45 9:0.62640295 10:0.78772379 11:0.61085539 12:0.18506804 13:0.12937396 14:0 15:0.52932331 16:0.63751493 17:1 18:0.75830346 19:0.66200068 20:0.50470219 21:0.29763282 22:0.3940951 23:0.52146144 24:0.62650872 60:1 64:1 100:1 111:1 123:1 158:1 
2048 1:0.1472754 2:0.63300245 3:0.49715872 4:0.57027168 5:0.40826613 6:0.30477351 7:0.34633459 8:0.62285714 9:0.92837981 10:0.62318841 11:0.41350211 12:0.3689789 13:0.62379301 14:0 15:0.63722944 16:0.5096543 17:0.60672615 18:0.81861913 19:0.85221675 20:0.50470219 21:0.65628293 22:0.5639884 23:0.56277228 24:0.82722273 33:1 62:1 102:1 105:1 123:1 158:1 
2048 1:0.50140581 2:0.97141529 3:0.8662614 4:0.7085321 5:0.34384666 6:0.45165993 7:0.37443609 8:0.64516129 9:0.61361965 10:0.49883123 11:0.68293832 12:0.33127021 13:0.33420976 14:0 15:0.42197802 16:0.5096543 17:0.5290562 18:0.89784946 19:0.44946492 20:0.46273637 21:0.59628822 22:0.91518948 23:0.40336634 24:0.85237804 59:1 61:1 86:1 105:1 123:1 143:1 
2048 1:0.50140581 2:0.59486405 3:0.70046083 4:0.57027168 5:0.40826613 6:0.52002095 7:0.34633459 8:0.48333333 9:0.97328372 10:0.43877144 11:0.65471167 12:0.18506804 13:0.61463972 14:0 15:0.38571429 16:0.85232975 17:0.2875576 18:0.62508507 19:0.69332355 20:0.26634958 21:0.65628293 22:0.54525584 23:0.52146144 24:0.64713357 25:1 62:1 77:1 105:1 123:1 155:1 
2048 1:0.47312224 2:0.39048338 3:0.57135383 4:0.45615964 5:0.40826613 6:0.30477351 7:0.40362108 8:0.45 9:0.57317703 10:0.43877144 11:0.60253165 12:0.18506804 13:0.50653194 14:0 15:0.43537415 16:0.52197288 17:0.49798387 18:0.90129032 19:0.75146389 20:0.55728587 21:0.59628822 22:0.52240437 23:0.50480648 24:0.9601084 60:1 68:1 92:1 107:1 134:1 142:1 
2048 1:0.28865979 2:0.62726586 3:0.8662614 4:0.70202937 5:1 6:0.30477351 7:0.42208647 8:0.55388889 9:0.53163017 10:0.69172194 11:0.44221753 12:0.12262015 13:0.12937396 14:0 15:0.57687075 16:0.5096543 17:0.49798387 18:0.93385846 19:0.66200068 20:1 21:0.70593924 22:0.55620388 23:0.53316832 24:0.75518707 60:1 61:1 101:1 106:1 131:1 158:1 
464.8842415854768 1:0.31296024 2:0.7077319 3:1 4:0.57027168 5:0.50403226 6:0.30477351 7:0.40362108 8:0.7962963 9:0.61361965 10:0.40993789 11:0.96019961 12:0.25101014 13:0.33420976 14:0 15:0.57687075 16:0.62365591 17:0.49798387 18:0.97786947 19:0.74676724 20:0.79802956 21:0.8599101 22:0.55512187 23:0.40336634 24:1 25:1 61:1 101:1 105:1 123:1 151:1 
2048 1:0.50140581 2:0.63300245 3:0.60572672 4:1 5:0.40826613 6:0.5451895 7:0.3663469 8:0.73170732 9:0.64440021 10:0.69172194 11:0.49783478 12:1 13:0.20800273 14:0 15:0.38571429 16:0.63751493 17:0.47533429 18:0.90129032 19:0.93869732 20:0.45812808 21:0.8599101 22:0.48624293 23:0.470027 24:0.9601084 25:1 62:1 91:1 105:1 123:1 135:1 
2048 1:0.5992268 2:0.70916055 3:0.6615087 4:0.70202937 5:0.34384666 6:0.5451895 7:0.37535244 8:0.78478261 9:0.57967222 10:0.61816031 11:0.80632911 12:0.36134791 13:0.32076494 14:0 15:0.44926108 16:0.87311828 17:0.70017281 18:0.62508507 19:1 20:0.68835394 21:0.61834094 22:0.4880368 23:0.41635497 24:0.73917914 46:1 61:1 73:1 122:1 126:1 158:1 
2048 1:0.47312224 2:0.59486405 3:0.58430181 4:0.3614102 5:0.57917889 6:0.46825639 7:0.40362108 8:0.50322581 9:0.92837981 10:0.73447205 11:0.66890047 12:0.33127021 13:0.20800273 14:0 15:0.43265306 16:0.85232975 17:0.50921659 18:0.9027186 19:0.93333333 20:0.8784029 21:0.65628293 22:0.74201898 23:0.41635497 24:0.86816701 30:1 62:1 80:1 106:1 125:1 136:1 
1153.653570075038 1:0.46244477 2:0.73850285 3:0.57109085 4:0.56732997 5:0.35514888 6:0.75996113 7:0.37443609 8:0.55388889 9:0.57317703 10:0.58093834 11:0.61085539 12:0.072350175 13:0.61463972 14:0 15:0.52063492 16:0.59966915 17:0.77880184 18:0.9027186 19:0.75146389 20:0.75066313 21:0.75984589 22:0.51616129 23:0.50502522 24:0.62204973 25:1 67:1 72:1 105:1 127:1 135:1 
2048 1:0.18969072 2:0.66465257 3:1 4:0.86190682 5:0.53427419 6:0.5451895 7:0.42208647 8:0.73170732 9:0.97328372 10:0.71599288 11:0.68293832 12:0.09801037 13:0.12937396 14:0 15:0.43537415 16:0.50486431 17:0.70017281 18:0.62508507 19:0.74712644 20:0.46273637 21:0.94178082 22:0.51616129 23:0.40704494 24:0.9601084 29:1 62:1 97:1 106:1 123:1 152:1 
408.2728012750696 1:0.46244477 2:0.73850285 3:0.99620061 4:0.78291536 5:0.36467176 6:0.58855685 7:0.50105947 8:0.50322581 9:0.62640295 10:0.62318841 11:0.45898734 12:0.12262015 13:0.33881585 14:0 15:0.66766917 16:0.53530466 17:0.77880184 18:0.44095454 19:0.4277072 20:0.75066313 21:0.29763282 22:0.51616129 23:0.40878012 24:0.9601084 36:1 63:1 97:1 114:1 128:1 135:1 
2048 1:0.60172523 2:0.63300245 3:0.60900801 4:0.45615964 5:0.53688769 6:0.61678005 7:0.25352766 8:0.64516129 9:0.92837981 10:0.69172194 11:0.96019961 12:0.09801037 13:0.12937396 14:0 15:0.41611722 16:0.53194181 17:0.70017281 18:0.62508507 19:0.7753396 20:0.54227681 21:0.61142529 22:0.91518948 23:0.52146144 24:0.86816701 25:1 61:1 70:1 105:1 123:1 158:1 
45.97686985879643 1:0.28865979 2:0.68632602 3:1 4:0.69501861 5:0.46370968 6:0.75996113 7:1 8:0.60327869 9:0.61361965 10:0.58093834 11:0.49783478 12:0.97045701 13:0.48160483 14:0 15:0.63722944 16:0.62365591 17:0.61619487 18:0.84767025 19:0.4277072 20:0.57421289 21:0.54325669 22:0.45807627 23:0.40878012 24:0.40729133 50:1 61:1 102:1 111:1 123:1 145:1 
1310.811020226093 1:0.46244477 2:0.97141529 3:0.58430181 4:0.93705659 5:0.41980287 6:1 7:0.33018931 8:0.57222222 9:0.71324928 10:0.58093834 11:0.65471167 12:0.25653542 13:0.50653194 14:0 15:0.4987013 16:0.59966915 17:0.82912442 18:0.81861913 19:0.85221675 20:0.50470219 21:0.29763282 22:0.54525584 23:0.50480648 24:0.93136572 60:1 65:1 104:1 122:1 125:1 158:1 
2048 1:0.28865979 2:0.63300245 3:0.55850102 4:0.84090909 5:0.46370968 6:0.60234647 7:0.42208647 8:0.62285714 9:0.7202397 10:0.58093834 11:0.60253165 12:0.22182173 13:0.33881585 14:0 15:0.6562212 16:0.54050179 17:0.6514977 18:0.7172043 19:0.93333333 20:0.63630449 21:0.61834094 22:0.52240437 23:0.52146144 24:0.9601084 32:1 61:1 104:1 105:1 123:1 135:1 
1882.452593265247 1:0.28865979 2:0.76218311 3:0.36455167 4:0.55950769 5:0.50403226 6:0.61678005 7:1 8:0.76993464 9:0.63969293 10:0.73447205 11:0.60253165 12:1 13:0.33881585 14:0 15:0.38571429 16:0.55297491 17:0.81692501 18:0.71146953 19:0.7753396 20:0.63630449 21:0.41970667 22:0.45807627 23:0.56277228 24:0.62204973 60:1 62:1 72:1 105:1 123:1 135:1 
1709.340079460503 1:0.46814264 2:0.7077319 3:0.70046083 4:0.70202937 5:0.35514888 6:0.60234647 7:0.34633459 8:0.78478261 9:0.76393368 10:0.73447205 11:0.68293832 12:0.3689789 13:0.20800273 14:0 15:0.41611722 16:0.57035199 17:0.77880184 18:1 19:0.7753396 20:0.79802956 21:0.94178082 22:0.47099503 23:0.40704494 24:0.80458295 45:1 62:1 83:1 120:1 123:1 146:1 
395.4074182253004 1:0.54815187 2:0.63300245 3:0.57135383 4:0.45615964 5:0.3151528 6:0.65038377 7:0.57760473 8:0.64516129 9:0.57317703 10:0.58093834 11:1 12:0.36134791 13:0.19888583 14:0 15:0.43537415 16:0.59966915 17:0.50921659 18:0.71146953 19:0.93333333 20:0.55728587 21:0.41970667 22:0.47099503 23:0.470027 24:0.64610449 60:1 68:1 79:1 105:1 126:1 158:1 
2048 1:0.54815187 2:0.6219249 3:0.70046083 4:0.69501861 5:0.53591523 6:0.52595622 7:0.44524876 8:0.45 9:0.84270789 10:0.56836799 11:0.60253165 12:0.27010732 13:0.08196319 14:0 15:0.69915966 16:0.59966915 17:0.5290562 18:0.71146953 19:0.68811117 20:0.55728587 21:0.61142529 22:0.56805477 23:0.40336634 24:0.73917914 25:1 68:1 104:1 105:1 123:1 158:1 
659.5462590112389 1:0.5992268 2:0.97141529 3:0.6615087 4:0.57027168 5:0.53427419 6:0.46825639 7:0.57760473 8:0.29561403 9:0.97328372 10:0.72877847 11:0.66890047 12:0.36134791 13:0.15886045 14:0 15:0.42197802 16:0.87311828 17:0.50921659 18:0.81861913 19:0.68811117 20:0.44120248 21:0.59628822 22:0.5639884 23:0.56277228 24:0.80458295 26:1 66:1 76:1 119:1 123:1 135:1 
2048 1:0.50140581 2:0.6219249 3:0.74354103 4:0.65416928 5:0.60139654 6:0.5451895 7:0.34314331 8:0.29561403 9:0.71324928 10:0.63768116 11:0.96019961 12:0.12262015 13:0.33420976 14:0 15:0.57619048 16:0.5096543 17:0.77024358 18:0.70776968 19:0.4277072 20:0.63630449 21:0.37682498 22:0.67195931 23:0.56585755 24:0.80027061 32:1 63:1 103:1 105:1 123:1 135:1 
2048 1:0.31653841 2:0.97620846 3:0.60572672 4:0.57027168 5:0.56386576 6:0.52002095 7:0.40362108 8:0.73809524 9:0.84270789 10:0.63768116 11:0.45898734 12:0.22182173 13:0.33881585 14:0 15:0.69915966 16:0.55324315 17:0.61619487 18:0.90129032 19:0.4277072 20:0.55728587 21:0.29763282 22:0.5639884 23:0.52146144 24:0.73917914 45:1 62:1 71:1 105:1 123:1 137:1 
2048 1:0.51348136 2:0.52713824 3:0.36455167 4:0.84090909 5:0.46370968 6:0.75996113 7:0.3663469 8:0.45 9:0.61361965 10:0.69172194 11:0.49783478 12:0.3689789 13:0.33420976 14:0 15:0.41611722 16:0.87311828 17:0.49798387 18:0.87290323 19:0.4277072 20:0.63630449 21:0.70593924 22:0.56805477 23:0.40704494 24:0.40729133 30:1 61:1 93:1 105:1 123:1 135:1 
2048 1:0.31653841 2:0.59486405 3:0.60900801 4:0.7085321 5:0.57917889 6:0.5451895 7:0.37443609 8:0.78478261 9:0.84270789 10:0.71599288 11:0.66890047 12:0.3689789 13:0.61463972 14:0 15:0.52063492 16:0.55297491 17:0.49798387 18:0.87290323 19:0.44946492 20:0.41954023 21:0.61834094 22:0.74201898 23:0.40878012 24:0.76433445 60:1 62:1 82:1 107:1 124:1 158:1 
2048 1:0.31653841 2:0.59486405 3:0.70046083 4:0.60670364 5:0.45922939 6:0.5451895 7:0.3663469 8:0.62285714 9:0.57317703 10:0.64432367 11:0.59957806 12:0.27010732 13:0.62379301 14:0 15:0.52063492 16:0.53194181 17:0.61619487 18:0.84767025 19:0.98408488 20:0.50470219 21:0.50968536 22:0.32166802 23:0.40878012 24:0.76433445 29:1 61:1 78:1 109:1 132:1 136:1 
155.0143096810783 1:0.5529522 2:1 3:0.70046083 4:0.70202937 5:0.59398263 6:0.46825639 7:0.33018931 8:0.55388889 9:0.61361965 10:0.72778828 11:0.61085539 12:0.33127021 13:0.61463972 14:0 15:0.43537415 16:0.95830055 17:0.56688906 18:0.84767025 19:0.4277072 20:0.44120248 21:0.59628822 22:0.51616129 23:0.46278128 24:0.62204973 42:1 62:1 104:1 109:1 126:1 135:1 
1411.616674098388 1:0.51546392 2:0.62726586 3:0.55850102 4:0.55950769 5:0.40826613 6:0.46825639 7:0.37443609 8:1 9:0.80037345 10:0.82898551 11:0.80632911 12:0.25101014 13:0.48160483 14:0 15:0.38571429 16:0.53194181 17:0.81692501 18:0.87543541 19:0.68837803 20:0.57421289 21:0.35049229 22:1 23:0.50502522 24:0.5408961 26:1 62:1 80:1 119:1 123:1 136:1 
2048 1:0.50140581 2:0.54238158 3:0.60900801 4:0.57027168 5:0.53427419 6:0.55176415 7:0.33018931 8:0.80793651 9:0.84270789 10:0.64432367 11:0.42870439 12:0.36134791 13:0.20800273 14:0 15:0.52063492 16:0.55297491 17:0.6514977 18:0.44095454 19:0.68811117 20:0.45812808 21:0.61142529 22:0.4880368 23:0.41930693 24:0.9601084 60:1 65:1 104:1 122:1 124:1 148:1 
2048 1:0.60172523 2:0.62726586 3:0.74354103 4:0.70202937 5:0.53591523 6:0.52002095 7:0.40362108 8:0.57222222 9:0.63969293 10:0.73447205 11:0.96019961 12:0.36134791 13:0.31520961 14:0 15:0.66766917 16:0.53194181 17:0.70017281 18:0.71146953 19:0.44946492 20:0.62835249 21:0.66887842 22:0.47099503 23:0.56585755 24:0.62650872 25:1 62:1 77:1 105:1 123:1 157:1 
1211.57862616715 1:0.60172523 2:1 3:0.6615087 4:0.76959248 5:0.47436093 6:0.30477351 7:1 8:0.50322581 9:0.84122125 10:0.43877144 11:0.80632911 12:0.36134791 13:0.20800273 14:0 15:0.69915966 16:0.87311828 17:0.69607198 18:0.97786947 19:0.68811117 20:0.68835394 21:0.59628822 22:0.3940951 23:0.40336634 24:0.71402383 30:1 61:1 104:1 120:1 123:1 157:1 
2048 1:0.5992268 2:0.63349698 3:0.6615087 4:0.70202937 5:0.41980287 6:0.75996113 7:0.37443609 8:0.62285714 9:0.61361965 10:0.58093834 11:0.50693768 12:0.27010732 13:0.039419612 14:0 15:0.52063492 16:0.52197288 17:0.69607198 18:0.75830346 19:0.66200068 20:0.63630449 21:0.66887842 22:0.45807627 23:0.69826733 24:0.76433445 35:1 67:1 71:1 105:1 126:1 138:1 
2048 1:0.32747119 2:0.63300245 3:0.55850102 4:0.57027168 5:0.45922939 6:0.58855685 7:0.40362108 8:0.73170732 9:0.63969293 10:0.71599288 11:0.80632911 12:1 13:0.12937396 14:0 15:0.52932331 16:0.53530466 17:0.50921659 18:0.81861913 19:0.74712644 20:0.63630449 21:0.8599101 22:0.56805477 23:0.56277228 24:0.76433445 38:1 61:1 70:1 105:1 123:1 158:1 
2048 1:0.5992268 2:0.57000268 3:0.29628651 4:0.84090909 5:0.40826613 6:0.5676656 7:0.50105947 8:0.67823129 9:0.76666667 10:0.78772379 11:0.96019961 12:0.22182173 13:0.33881585 14:0 15:0.6562212 16:0.5096543 17:0.50921659 18:0.87290323 19:0.7753396 20:0.58045977 21:0.54325669 22:0.52152239 23:0.56585755 24:0.9601084 60:1 61:1 80:1 119:1 123:1 149:1 
2048 1:0.51348136 2:0.70916055 3:0.76443769 4:0.86190682 5:0.53688769 6:0.52002095 7:0.34633459 8:0.57222222 9:0.61361965 10:0.75213675 11:0.65471167 12:0.44374774 13:0.12937396 14:0 15:0.38571429 16:0.70779997 17:0.56688906 18:0.44095454 19:0.74712644 20:0.47716682 21:0.70593924 22:0.51616129 23:0.40704494 24:0.76433445 60:1 61:1 77:1 107:1 128:1 143:1 
2048 1:0.31653841 2:1 3:1 4:0.60670364 5:0.47436093 6:0.60234647 7:0.55727554 8:0.7962963 9:0.84122125 10:0.63768116 11:0.42870439 12:0.072350175 13:0.15886045 14:0 15:0.44926108 16:0.87311828 17:0.6514977 18:0.51699618 19:0.7110904 20:0.79802956 21:0.37682498 22:0.32166802 23:0.52937294 24:0.93136572 60:1 63:1 71:1 105:1 123:1 136:1 
2048 1:0.30143433 2:0.63300245 3:0.76443769 4:0.55950769 5:0.46370968 6:0.45165993 7:0.33018931 8:0.85494506 9:0.61361965 10:0.75213675 11:0.96019961 12:0.23134517 13:0.62379301 14:0 15:0.42197802 16:0.52197288 17:0.69607198 18:0.84767025 19:0.68811117 20:0.8784029 21:0.29763282 22:0.67195931 23:0.56277228 24:0.64713357 46:1 62:1 84:1 108:1 126:1 137:1 
1037.793888519869 1:0.60172523 2:0.52713824 3:0.4823887 4:0.76959248 5:0.45922939 6:0.52595622 7:0.34314331 8:0.60327869 9:1 10:0.43877144 11:0.49783478 12:0.054867201 13:0.20800273 14:0 15:0.4987013 16:0.87311828 17:0.69607198 18:0.84767025 19:0.66200068 20:0.57421289 21:0.59628822 22:0.47099503 23:0.53316832 24:0.62650872 27:1 62:1 84:1 116:1 124:1 158:1 
2048 1:0.46814264 2:0.59486405 3:0.70046083 4:0.55950769 5:0.36467176 6:0.5451895 7:0.25352766 8:0.48333333 9:0.71117194 10:0.56836799 11:1 12:0.25653542 13:0.33420976 14:0 15:0.69915966 16:0.55297491 17:0.50921659 18:0.44095454 19:0.74712644 20:0.54227681 21:0.48246968 22:0.67195931 23:0.41635497 24:0.64610449 25:1 61:1 80:1 106:1 125:1 136:1 
2048 1:0.41237113 2:0.70916055 3:0.70046083 4:1 5:0.45892564 6:0.30477351 7:0.41747514 8:0.45 9:0.92837981 10:0.70600414 11:0.64722069 12:0.30869408 13:0.32076494 14:0 15:0.4987013 16:0.54050179 17:0.50921659 18:0.70776968 19:0.68837803 20:0.8784029 21:0.6835506 22:0.91518948 23:0.40878012 24:0.62650872 35:1 67:1 104:1 122:1 129:1 136:1 
2048 1:0.54815187 2:0.66465257 3:0.36455167 4:0.3614102 5:0.47436093 6:0.46825639 7:0.42208647 8:0.7962963 9:0.71324928 10:0.62318841 11:0.66890047 12:0.33127021 13:1 14:0 15:0.34285714 16:0.57035199 17:0.77024358 18:0.75830346 19:0.85221675 20:0.50470219 21:0.37682498 22:0.94879579 23:0.62653465 24:0.76433445 38:1 65:1 104:1 114:1 124:1 137:1 
626.5031023980147 1:0.41237113 2:0.7077319 3:0.6615087 4:0.45615964 5:0.50403226 6:0.30477351 7:0.37443609 8:0.85494506 9:0.92837981 10:0.43877144 11:0.65471167 12:0.44374774 13:0.61463972 14:0 15:0.44926108 16:0.57035199 17:0.58016008 18:1 19:0.4078478 20:0.26634958 21:0.50968536 22:0.74201898 23:0.62653465 24:0.76433445 33:1 62:1 104:1 122:1 123:1 140:1 
2048 1:0.46244477 2:0.6219249 3:0.8662614 4:0.86190682 5:1 6:0.60234647 7:0.40634675 8:0.60327869 9:0.71324928 10:0.7787068 11:0.80632911 12:0.22182173 13:0.20155419 14:0 15:0.42197802 16:0.50486431 17:0.50588838 18:1 19:0.68811117 20:0.46273637 21:0.94178082 22:0.32166802 23:0.51419142 24:0.80027061 30:1 61:1 89:1 105:1 123:1 156:1 
2048 1:0.60172523 2:0.6219249 3:0.57135383 4:0.55950769 5:0.35514888 6:0.58855685 7:0.55200501 8:0.62285714 9:0.84270789 10:0.69172194 11:0.49783478 12:0.072350175 13:0.12937396 14:0 15:0.38571429 16:0.5096543 17:0.81692501 18:0.44095454 19:0.80689655 20:0.79802956 21:0.61142529 22:0.56805477 23:0.41635497 24:0.62204973 28:1 61:1 70:1 105:1 123:1 135:1 
2048 1:0.51348136 2:0.56878922 3:0.57109085 4:0.78291536 5:0.44354839 6:0.40712203 7:0.50105947 8:0.80793651 9:0.62640295 10:0.71599288 11:0.61085539 12:0.054867201 13:0.19888583 14:0 15:0.73766234 16:0.5096543 17:0.70017281 18:0.71146953 19:0.68837803 20:0.41954023 21:0.61142529 22:0.48624293 23:0.52937294 24:1 39:1 61:1 72:1 105:1 123:1 135:1 
2048 1:0.46244477 2:0.62726586 3:0.58430181 4:0.73265413 5:0.53688769 6:0.30477351 7:0.25352766 8:0.62285714 9:0.71117194 10:0.73447205 11:1 12:0.97045701 13:0.057843997 14:0 15:0.42197802 16:0.55297491 17:0.47533429 18:0.84767025 19:0.68811117 20:0.47716682 21:0.59628822 22:0.5639884 23:0.40704494 24:0.71402383 48:1 61:1 103:1 105:1 123:1 158:1 
2048 1:0.31653841 2:0.59486405 3:0.76443769 4:0.47301136 5:0.46370968 6:0.40712203 7:0.28513329 8:0.7962963 9:0.57317703 10:0.71599288 11:0.42642405 12:0.25101014 13:0.12937396 14:0 15:0.69915966 16:0.52197288 17:0.54189359 18:0.93385846 19:0.60344828 20:0.68835394 21:0.94178082 22:0.67195931 23:0.56585755 24:1 26:1 63:1 95:1 106:1 125:1 136:1 
2048 1:0.5992268 2:0.63300245 3:0.8662614 4:1 5:0.45892564 6:0.65038377 7:0.40362108 8:0.45 9:0.62640295 10:0.58093834 11:0.96019961 12:0.27010732 13:0.20155419 14:0 15:0.57687075 16:0.50486431 17:0.69607198 18:0.87543541 19:0.74712644 20:0.57421289 21:0.48246968 22:0.67195931 23:0.53316832 24:0.85263473 51:1 62:1 71:1 106:1 133:1 158:1 
628.7839900014242 1:0.40463918 2:1 3:1 4:0.86190682 5:0.45892564 6:0.5676656 7:0.37535244 8:0.67823129 9:0.61361965 10:0.58093834 11:0.42870439 12:0.12262015 13:0.33420976 14:0 15:0.41611722 16:0.95830055 17:0.2875576 18:0.70776968 19:0.4277072 20:0.46273637 21:0.94178082 22:0.55512187 23:0.56585755 24:0.64713357 36:1 62:1 86:1 105:1 123:1 158:1 
2048 1:0.46244477 2:0.66465257 3:0.67061597 4:0.55950769 5:0.47436093 6:0.61793473 7:0.41747514 8:0.80793651 9:0.92837981 10:0.73447205 11:0.59957806 12:0.12262015 13:0.12937396 14:0 15:0.43265306 16:0.55324315 17:0.56688906 18:0.71146953 19:0.74712644 20:0.58045977 21:0.59628822 22:0.74201898 23:0.56277228 24:0.86816701 25:1 61:1 73:1 105:1 123:1 135:1 
1759.845862894527 1:0.46244477 2:0.7077319 3:0.74354103 4:0.57027168 5:0.46370968 6:0.52595622 7:0.25352766 8:0.85494506 9:0.92837981 10:0.82898551 11:0.66890047 12:0.36134791 13:0.33420976 14:0 15:0.4987013 16:0.57035199 17:0.60672615 18:0.9027186 19:0.66200068 20:0.45812808 21:0.70593924 22:0.74201898 23:0.53316832 24:0.85263473 60:1 63:1 71:1 111:1 127:1 137:1 
846.7774866520176 1:0.51546392 2:0.57000268 3:0.60900801 4:0.65416928 5:0.45922939 6:0.40712203 7:0.40362108 8:0.7962963 9:0.80037345 10:0.72877847 11:0.61085539 12:0.09801037 13:0.33881585 14:0 15:0.34285714 16:0.85232975 17:0.69607198 18:0.93385846 19:0.44946492 20:0.79802956 21:0.6835506 22:0.51616129 23:0.46640414 24:0.75518707 34:1 63:1 98:1 108:1 126:1 141:1 
576.9869503613684 1:0.50140581 2:0.57000268 3:0.57109085 4:0.57027168 5:0.50403226 6:0.45165993 7:0.37443609 8:0.7962963 9:1 10:0.70600414 11:1 12:0.23134517 13:0 14:0 15:0.34285714 16:0.5096543 17:0.69607198 18:0.81861913 19:0.80689655 20:0.8784029 21:0.70593924 22:0.54525584 23:0.56585755 24:0.62204973 25:1 62:1 82:1 122:1 124:1 146:1 
436.1076557833647 1:0.5992268 2:0.63349698 3:0.78865881 4:0.65416928 5:0.40826613 6:0.46825639 7:0.34314331 8:0.50322581 9:0.84270789 10:0.49883123 11:0.96483826 12:0.33127021 13:0.61463972 14:0 15:0.52063492 16:0.85232975 17:0.44773223 18:0.89784946 19:0.74676724 20:0.55728587 21:0.70593924 22:0.67195931 23:0.56585755 24:0.40729133 36:1 63:1 104:1 116:1 124:1 146:1 
1900.621611279521 1:0.51348136 2:0.73850285 3:0.74354103 4:0.60670364 5:0.41980287 6:0.65038377 7:0.34314331 8:0.60327869 9:0.71324928 10:0.61816031 11:0.96019961 12:0.33127021 13:0.48160483 14:0 15:0.43537415 16:0.53194181 17:0.81692501 18:1 19:0.44946492 20:0.58045977 21:0.70593924 22:0.56805477 23:0.40336634 24:0.64713357 25:1 61:1 73:1 122:1 123:1 145:1 
2048 1:0.5992268 2:0.59486405 3:0.58430181 4:0.57027168 5:0.53427419 6:0.75996113 7:0.50105947 8:0.85494506 9:0.64440021 10:0.49883123 11:0.61085539 12:0.33127021 13:0.33881585 14:0 15:0.57687075 16:0.85232975 17:0.58016008 18:0.87543541 19:0.98408488 20:0.79802956 21:0.61834094 22:0.55620388 23:0.40878012 24:0.9601084 40:1 63:1 71:1 121:1 126:1 137:1 
2048 1:0.1472754 2:0.48662063 3:0.80474428 4:0.69501861 5:0.45922939 6:0.30477351 7:0.3663469 8:0.85494506 9:0.84270789 10:0.75213675 11:0.61085539 12:0.44374774 13:0.61463972 14:0 15:0.43537415 16:0.57035199 17:0.50921659 18:0.71146953 19:0.7110904 20:0.68835394 21:0.66887842 22:0 23:0 24:0 32:1 63:1 104:1 105:1 123:1 158:1 
2048 1:0.28865979 2:0.66465257 3:0.49715872 4:1 5:0.34384666 6:1 7:0.40362108 8:0.7962963 9:0.64440021 10:0.61816031 11:0.65471167 12:0.09801037 13:1 14:0 15:0.029215897 16:0.63751493 17:0.50921659 18:0.87290323 19:0.98408488 20:0.79802956 21:0.70593924 22:0.56805477 23:0.53316832 24:0.80458295 26:1 66:1 80:1 107:1 123:1 149:1 
779.7212946142427 1:0.51348136 2:0.76218311 3:1 4:0.69501861 5:0.47436093 6:0.75996113 7:0.40362108 8:0.76993464 9:0.84270789 10:0.49883123 11:0.68293832 12:0.3689789 13:0.12937396 14:0 15:0.44926108 16:0.55324315 17:0.81692501 18:0.87543541 19:0.98408488 20:0.50470219 21:0.59628822 22:0.52152239 23:0.40704494 24:0.73917914 51:1 61:1 104:1 106:1 133:1 158:1 
2048 1:0.30143433 2:0.6219249 3:1 4:0.57027168 5:0.40826613 6:0.40712203 7:0.42208647 8:0.48333333 9:0.7202397 10:0.63768116 11:0.68293832 12:0.30869408 13:0.039419612 14:0 15:0.66766917 16:0.95830055 17:0.69607198 18:0.89784946 19:0.4078478 20:0.50470219 21:0.59628822 22:0.32166802 23:0.46640414 24:0.64713357 60:1 61:1 89:1 105:1 123:1 158:1 
2048 1:0.5529522 2:0.52713824 3:0.55850102 4:0.86190682 5:0.53688769 6:0.45165993 7:0.41747514 8:0.57222222 9:0.57317703 10:0.43877144 11:0.42870439 12:0.44374774 13:0.61463972 14:0 15:0.52063492 16:0.57035199 17:0.6514977 18:0.97786947 19:0.93869732 20:0.50470219 21:0.54325669 22:0.55620388 23:0.40454712 24:0.93136572 25:1 62:1 104:1 105:1 124:1 158:1 
2048 1:0.5529522 2:0.56878922 3:0.70046083 4:0.70202937 5:0.44354839 6:1 7:0.41747514 8:0.60327869 9:0.62640295 10:0.75213675 11:0.61085539 12:0.44374774 13:0.33881585 14:0 15:0.52063492 16:0.70779997 17:0.82912442 18:0.75830346 19:0.93333333 20:0.45812808 21:0.37682498 22:0.3940951 23:0.53316832 24:0.75518707 39:1 61:1 82:1 105:1 123:1 135:1 
2048 1:0.54815187 2:0.68632602 3:0.8662614 4:0.7085321 5:0.56386576 6:0.5676656 7:0.37535244 8:0.57222222 9:0.92837981 10:0.73447205 11:0.61085539 12:0.27010732 13:0.15886045 14:0 15:0.69915966 16:0.53194181 17:0.47533429 18:0.90129032 19:0.75146389 20:0.55728587 21:0.35049229 22:0.55620388 23:0.470027 24:0.86816701 28:1 61:1 70:1 105:1 123:1 135:1 
2048 1:0.5992268 2:0.62726586 3:0.67061597 4:0.65416928 5:0.53427419 6:0.30477351 7:0.40362108 8:0.45 9:1 10:0.58093834 11:0.42870439 12:0.12262015 13:0.12937396 14:0 15:0.38571429 16:0.62365591 17:0.50921659 18:0.70776968 19:0.68811117 20:0.75066313 21:0.81521739 22:0.47099503 23:0.52146144 24:0.62650872 25:1 62:1 86:1 105:1 123:1 158:1 
320.7422046242682 1:0.46244477 2:0.54238158 3:0.70046083 4:0.69501861 5:0.41980287 6:0.5451895 7:0.42208647 8:0.76993464 9:0.62640295 10:0.43877144 11:0.50693768 12:0.09801037 13:0.15886045 14:0 15:0.38571429 16:0.95830055 17:0.58016008 18:0.51699618 19:0.7110904 20:0.50470219 21:0.8599101 22:1 23:1 24:0.73917914 31:1 62:1 93:1 106:1 125:1 158:1 
2048 1:0.51546392 2:0.97141529 3:0.57135383 4:0.65416928 5:0.40826613 6:0.60234647 7:0.37443609 8:0.73809524 9:0.84270789 10:0.71599288 11:0.49783478 12:0.36134791 13:0.61463972 14:0 15:0.34285714 16:0.53194181 17:0.82912442 18:0.62508507 19:0.85221675 20:0.63630449 21:0.65068493 22:0.48624293 23:0.40704494 24:1 47:1 62:1 82:1 122:1 124:1 158:1 
152.8544452727878 1:0.28865979 2:0.39048338 3:0.57109085 4:0.73265413 5:0.53591523 6:0.61678005 7:0.37443609 8:0.68699187 9:0.84270789 10:0.73447205 11:0.74748458 12:0.97045701 13:0.61463972 14:0 15:0.4987013 16:0.72759857 17:0.81692501 18:0.87543541 19:0.75146389 20:0.41954023 21:0.41970667 22:0.56805477 23:0.51419142 24:0.86816701 36:1 62:1 102:1 105:1 123:1 143:1 
917.7768363991854 1:0.51348136 2:0.6219249 3:0.8662614 4:0.57027168 5:0.45922939 6:0.46825639 7:0.34314331 8:0.67823129 9:0.53163017 10:0.58093834 11:0.64722069 12:0.23134517 13:0.33420976 14:0 15:0.38571429 16:0.53194181 17:0.70017281 18:0.9027186 19:0.66200068 20:0.55728587 21:1 22:0.51616129 23:0.56277228 24:0.85263473 60:1 64:1 76:1 106:1 125:1 158:1 
2048 1:0.50140581 2:0.48662063 3:0.67061597 4:0.47301136 5:0.57917889 6:0.58855685 7:0.3663469 8:0.64516129 9:0.84270789 10:0.78772379 11:0.42642405 12:1 13:0.33881585 14:0 15:0.44926108 16:0.87311828 17:0.5290562 18:0.44095454 19:0.85221675 20:0.44120248 21:0.61834094 22:0.48624293 23:0.40336634 24:0.64713357 35:1 62:1 72:1 105:1 123:1 135:1 
2048 1:0.5992268 2:0.6219249 3:0.4823887 4:0.69501861 5:0.3151528 6:0.75996113 7:0.41747514 8:0.48333333 9:0.7202397 10:0.7787068 11:0.74748458 12:0.33127021 13:0.50653194 14:0 15:0.41611722 16:0.55324315 17:0.61619487 18:0.7172043 19:0.93333333 20:0.50470219 21:0.41970667 22:0.32166802 23:0.69826733 24:0.86816701 25:1 61:1 78:1 105:1 123:1 136:1 
1831.772187504387 1:0.46814264 2:0.76218311 3:0.70046083 4:0.7085321 5:0.47436093 6:0.75996113 7:0.44524876 8:0.73809524 9:0.76666667 10:0.69172194 11:0.65471167 12:0.3689789 13:0.15886045 14:0 15:0.63722944 16:0.50486431 17:0.56688906 18:0.70776968 19:0.80689655 20:0.55728587 21:0.41970667 22:0.55620388 23:0.46640414 24:0.75518707 45:1 61:1 71:1 120:1 123:1 135:1 
1103.336257729396 1:0.51546392 2:0.7077319 3:0.8662614 4:0.69501861 5:0.46370968 6:0.60234647 7:0.25352766 8:0.78478261 9:1 10:0.56836799 11:0.45109321 12:1 13:0.62379301 14:0 15:0.38571429 16:0.50486431 17:0.69607198 18:0.87543541 19:0.93333333 20:0.79802956 21:0.29763282 22:0.45807627 23:0.51419142 24:0.64713357 34:1 63:1 71:1 113:1 123:1 137:1 
2048 1:0.31653841 2:0.76218311 3:0.55850102 4:0.73265413 5:0.35514888 6:0.75996113 7:0.50105947 8:0.50322581 9:0.57967222 10:0.82898551 11:0.96019961 12:0.25101014 13:0.08196319 14:0 15:0.38571429 16:0.85232975 17:0.77024358 18:0.88195418 19:0.80689655 20:0.57421289 21:0.65068493 22:0.91518948 23:0.69826733 24:0.62650872 32:1 62:1 93:1 105:1 129:1 136:1 
2048 1:0.46244477 2:0.70916055 3:0.49715872 4:0.69501861 5:0.41980287 6:0.30477351 7:0.37535244 8:0.50322581 9:0.84122125 10:0.64432367 11:0.96019961 12:1 13:0.15886045 14:0 15:0.63722944 16:0.53194181 17:0.5290562 18:0.62508507 19:0.7753396 20:0.46273637 21:0.59628822 22:0.55620388 23:0.56277228 24:0.62650872 53:1 63:1 80:1 106:1 125:1 136:1 
204.1335652553797 1:0.51348136 2:0.7077319 3:0.60900801 4:0.56732997 5:0.53427419 6:0.45165993 7:0.34633459 8:0.60327869 9:0.53163017 10:0.82898551 11:0.60253165 12:0.054867201 13:0.15886045 14:0 15:0.66766917 16:0.52197288 17:0.77024358 18:0.87290323 19:0.81191223 20:0.45812808 21:0.59628822 22:0.32166802 23:0.40704494 24:0.62204973 26:1 61:1 70:1 107:1 123:1 158:1 
2048 1:0.32747119 2:0.6219249 3:0.6615087 4:0.56732997 5:0.40826613 6:0.45165993 7:0.50105947 8:0.7962963 9:0.61227995 10:0.58093834 11:0.60253165 12:0.18506804 13:0.33420976 14:0 15:0.43537415 16:0.52197288 17:0.70017281 18:0.9027186 19:0.93869732 20:0.68835394 21:0.54325669 22:0.91518948 23:0.46640414 24:0.76433445 32:1 62:1 70:1 105:1 123:1 158:1 
1161.422101522591 1:0.31653841 2:0.7077319 3:0.74354103 4:0.65416928 5:0.35514888 6:1 7:0.42208647 8:0.64516129 9:0.63969293 10:0.58093834 11:0.50693768 12:1 13:0.12937396 14:0 15:0.43265306 16:0.95830055 17:0.2875576 18:0.90129032 19:0.66200068 20:0.58045977 21:0.65068493 22:0.56805477 23:0.52937294 24:0.5408961 47:1 62:1 87:1 107:1 130:1 145:1 
2048 1:0.46244477 2:0.62726586 3:0.76443769 4:0.7085321 5:0.40826613 6:0.75996113 7:0.34314331 8:0.73170732 9:0.71324928 10:0.58093834 11:0.41350211 12:0.33127021 13:0.33420976 14:0 15:0.4987013 16:0.85232975 17:0.5290562 18:0.7172043 19:0.66200068 20:0.8784029 21:0.41970667 22:0.52240437 23:0.40704494 24:0.62650872 41:1 61:1 70:1 105:1 123:1 135:1 
1282.413431282392 1:0.51348136 2:0.68632602 3:0.49715872 4:0.55950769 5:0.50403226 6:0.40712203 7:0.34633459 8:0.50322581 9:0.80037345 10:0.62318841 11:0.65471167 12:0.97045701 13:0.33420976 14:0 15:0.34285714 16:0.57035199 17:0.77024358 18:0.44095454 19:0.85221675 20:0.57421289 21:0.61834094 22:0.48624293 23:0.50480648 24:0.62204973 38:1 63:1 81:1 117:1 124:1 137:1 
2048 1:0.46814264 2:0.63300245 3:0.57135383 4:0.45615964 5:0.46370968 6:0.58855685 7:0.41747514 8:0.60327869 9:0.61361965 10:0.61816031 11:0.61085539 12:0.33127021 13:0.19888583 14:0 15:0.52063492 16:0.70779997 17:0.77880184 18:0.70776968 19:0.93333333 20:0.26634958 21:0.50968536 22:0.4880368 23:0.41635497 24:0.85263473 25:1 61:1 70:1 105:1 123:1 135:1 
2048 1:0.1472754 2:0.97141529 3:0.60572672 4:0.55950769 5:0.35514888 6:0.37644037 7:0.42208647 8:0.29561403 9:0.7202397 10:0.43877144 11:0.49783478 12:0.3689789 13:0.61463972 14:0 15:0.38571429 16:1 17:0.50921659 18:0.44095454 19:0.66200068 20:0.46273637 21:0.59628822 22:0.4880368 23:0.46640414 24:0.86816701 34:1 61:1 84:1 111:1 127:1 137:1 
619.5995776970018 1:0.60172523 2:0.48662063 3:0.4823887 4:0.7085321 5:0.53591523 6:0.60234647 7:0.40634675 8:0.67823129 9:0.80037345 10:0.63768116 11:0.42870439 12:0.22182173 13:0 14:0 15:0.74666667 16:0.72759857 17:0.2875576 18:0.93385846 19:0.7753396 20:0.63630449 21:0.50968536 22:0.45807627 23:0.40336634 24:0.5408961 30:1 64:1 83:1 116:1 124:1 158:1 
2048 1:0.51348136 2:1 3:1 4:0.7085321 5:0.53591523 6:0.75996113 7:0.3663469 8:0.50322581 9:0.80037345 10:0.72778828 11:0.42870439 12:0.30869408 13:0.33420976 14:0 15:0.4987013 16:0.55297491 17:0.60672615 18:0.51699618 19:0.74712644 20:0.47716682 21:0.61142529 22:1 23:0.40878012 24:0.85263473 50:1 62:1 101:1 106:1 125:1 136:1 
2048 1:0.46244477 2:0.6219249 3:0.70046083 4:0.57027168 5:0.40826613 6:0.45165993 7:0.41747514 8:0.76993464 9:0.80037345 10:0.43877144 11:0.68293832 12:1 13:0.12937396 14:0 15:0.34285714 16:0.5096543 17:0.6514977 18:0.93385846 19:0.66200068 20:0.54227681 21:0.29763282 22:0.45807627 23:1 24:1 25:1 67:1 104:1 122:1 125:1 158:1 
2048 1:0.50140581 2:0.6219249 3:0.76443769 4:0.45615964 5:0.56386576 6:0.5676656 7:0.50105947 8:0.78478261 9:0.7202397 10:0.62318841 11:0.49783478 12:0.12262015 13:0.48160483 14:0 15:0.029215897 16:0.63751493 17:0.49798387 18:0.51699618 19:1 20:0.55728587 21:1 22:0.48624293 23:0.69826733 24:0.93136572 43:1 65:1 92:1 116:1 130:1 142:1 
2048 1:0.50140581 2:0.6219249 3:0.74354103 4:0.47301136 5:0.45922939 6:0.61678005 7:0.37443609 8:0.62285714 9:0.80037345 10:0.64432367 11:0.61085539 12:0.36134791 13:0.50653194 14:0 15:0.34285714 16:0.85232975 17:0.2875576 18:0.62508507 19:0.7753396 20:0.55728587 21:0.70593924 22:0.55620388 23:0.40704494 24:0.62650872 34:1 61:1 97:1 122:1 123:1 136:1 
1418.310886716275 1:0.30143433 2:0.68632602 3:0.36455167 4:0.57027168 5:0.50403226 6:0.30477351 7:0.50105947 8:0.78478261 9:0.64440021 10:0.71599288 11:0.45109321 12:0.09801037 13:0.62379301 14:0 15:0.52063492 16:0.59966915 17:0.69607198 18:0.87290323 19:0.60344828 20:0.26634958 21:0.59628822 22:0.74201898 23:0.53316832 24:0.75518707 48:1 61:1 78:1 122:1 126:1 158:1 
1351.919468151695 1:0.1472754 2:0.48662063 3:0.4823887 4:0.56732997 5:0.40826613 6:0.52595622 7:0.33018931 8:0.57222222 9:0.76666667 10:0.7787068 11:0.61085539 12:0.09801037 13:0.20800273 14:0 15:0.69915966 16:0.55324315 17:0.2875576 18:1 19:0.80689655 20:0.44120248 21:0.61142529 22:0.74201898 23:0.40704494 24:0.93136572 60:1 62:1 72:1 105:1 127:1 158:1 
944.3569850090071 1:0.46814264 2:0.57000268 3:0.76443769 4:0.70202937 5:0.56386576 6:0.61678005 7:0.41747514 8:0.64516129 9:0.76393368 10:0.58093834 11:0.44221753 12:1 13:0.33420976 14:0 15:0.38571429 16:0.5096543 17:0.77880184 18:0.97786947 19:0.93333333 20:0.8784029 21:0.61142529 22:0.54525584 23:0.52937294 24:0.40729133 47:1 64:1 77:1 115:1 124:1 143:1 
266.2015311772828 1:0.32747119 2:0.54238158 3:0.67061597 4:1 5:0.44354839 6:0.5451895 7:0.37443609 8:0.29561403 9:1 10:0.58093834 11:1 12:0.09801037 13:0.31520961 14:0 15:0.52932331 16:0.54050179 17:0.5290562 18:0.89784946 19:0.80689655 20:0.61900757 21:0.61142529 22:0.94879579 23:0.46640414 24:0.48762603 33:1 63:1 71:1 105:1 126:1 141:1 
2048 1:0.51546392 2:0.73850285 3:0.6615087 4:0.76959248 5:0.40826613 6:0.5451895 7:0.41747514 8:0.64516129 9:0.71324928 10:0.58093834 11:0.42870439 12:0.27010732 13:0.62379301 14:0 15:0.41611722 16:0.5096543 17:0.81692501 18:0.71146953 19:0.4078478 20:0.47716682 21:0.37682498 22:0.45807627 23:0.69826733 24:0.64610449 26:1 62:1 79:1 122:1 123:1 135:1 
1950.504922422889 1:0.28865979 2:0.56878922 3:0.58430181 4:0.65416928 5:0.40826613 6:0.75996113 7:0.34314331 8:0.85494506 9:0.71324928 10:0.82898551 11:0.42642405 12:0.22182173 13:0.057843997 14:0 15:0.41611722 16:0.87311828 17:0.77024358 18:0.90129032 19:0.7753396 20:0.55728587 21:0.54325669 22:0.52152239 23:0.53316832 24:0.76433445 36:1 63:1 84:1 105:1 123:1 158:1 
592.1989233917195 1:0.1472754 2:0.52713824 3:0.58430181 4:0.70202937 5:0.45892564 6:0.55176415 7:0.37535244 8:0.76993464 9:0.80037345 10:0.78772379 11:0.42870439 12:0.36134791 13:0.12192881 14:0 15:0.52932331 16:0.95830055 17:0.58016008 18:0.97786947 19:0.93869732 20:0.50470219 21:0.48246968 22:0.4880368 23:0.50502522 24:0.9601084 25:1 62:1 104:1 110:1 127:1 146:1 
2048 1:0.30143433 2:0.62726586 3:0.60900801 4:0.70202937 5:0.41980287 6:0.52002095 7:0.34633459 8:0.7962963 9:0.57317703 10:0.43877144 11:0.60253165 12:0.3689789 13:0.19888583 14:0 15:0.43537415 16:0.62365591 17:0.6514977 18:0.81861913 19:0.60344828 20:0.54227681 21:0.50968536 22:0.51616129 23:0.53316832 24:0.64610449 58:1 62:1 83:1 107:1 128:1 140:1 
1712.015252345434 1:0.40463918 2:0.7077319 3:0.58430181 4:0.55950769 5:0.36467176 6:0.52595622 7:0.40362108 8:0.60327869 9:0.84270789 10:0.72778828 11:0.74748458 12:0.90293018 13:0.12937396 14:0 15:0.41611722 16:0.5096543 17:0.2875576 18:0.75830346 19:0.66200068 20:0.45812808 21:0.61834094 22:0.74201898 23:0.52146144 24:0.62650872 26:1 67:1 76:1 117:1 123:1 135:1 
2014.506982290744 1:0.1472754 2:0.62726586 3:0.36455167 4:1 5:0.46370968 6:0.60234647 7:0.33018931 8:0.62285714 9:0.76393368 10:0.82898551 11:0.49783478 12:0.09801037 13:0.61463972 14:0 15:0.44926108 16:0.53194181 17:0.60672615 18:0.93385846 19:0.66200068 20:0.57421289 21:0.50968536 22:0.52240437 23:0.46640414 24:0.64713357 29:1 62:1 74:1 109:1 127:1 140:1 
2048 1:0.41237113 2:0.70916055 3:0.74354103 4:1 5:0.53688769 6:0.61678005 7:0.40634675 8:0.73170732 9:0.71324928 10:0.61816031 11:0.50693768 12:0.90293018 13:0.31520961 14:0 15:0.43265306 16:0.85232975 17:0.61619487 18:0.97786947 19:0.80689655 20:0.50470219 21:0.41970667 22:0.48624293 23:0.52937294 24:0.80027061 60:1 62:1 70:1 121:1 123:1 135:1 
2048 1:0.32747119 2:0.63349698 3:0.80474428 4:0.60670364 5:0.50403226 6:0.5451895 7:0.41747514 8:0.73809524 9:0.97328372 10:0.7787068 11:0.44221753 12:0.25101014 13:0.33420976 14:0 15:0.63722944 16:0.54050179 17:0.6514977 18:1 19:0.81191223 20:0.47955092 21:0.29763282 22:0.52240437 23:0.50502522 24:0.86816701 35:1 63:1 71:1 105:1 126:1 137:1 
103.0586643097128 1:0.51546392 2:0.54238158 3:0.4823887 4:0.56732997 5:1 6:0.60234647 7:0.44524876 8:0.50322581 9:0.57967222 10:0.71599288 11:0.44221753 12:0.36134791 13:0.12937396 14:0 15:0.38571429 16:0.85232975 17:0.77024358 18:0.81861913 19:0.4078478 20:0.45812808 21:0.61834094 22:0.52240437 23:0.52146144 24:0.62650872 39:1 68:1 83:1 105:1 127:1 158:1 
2048 1:0.31653841 2:0.66465257 3:0.58430181 4:0.69501861 5:0.45922939 6:0.55176415 7:0.41747514 8:0.45 9:0.7202397 10:0.58093834 11:0.45109321 12:0.25101014 13:0.12937396 14:0 15:0.42197802 16:0.5096543 17:0.47533429 18:0.44095454 19:0.80689655 20:0.61900757 21:0.29763282 22:0.55512187 23:0.50480648 24:0.5408961 46:1 61:1 104:1 105:1 123:1 135:1 
1315.10859832783 1:0.32747119 2:0.48662063 3:0.58430181 4:0.76959248 5:0.46370968 6:0.75996113 7:0.55727554 8:0.48333333 9:0.84122125 10:0.49883123 11:0.96019961 12:0.12262015 13:0.48160483 14:0 15:0.43265306 16:0.50486431 17:0.56688906 18:0.97786947 19:0.68837803 20:0.44120248 21:0.94178082 22:1 23:1 24:0.62650872 60:1 62:1 104:1 122:1 125:1 158:1 
2048 1:0.1472754 2:0.63349698 3:0.70046083 4:0.69501861 5:0.50403226 6:0.46825639 7:0.55200501 8:0.78478261 9:0.57317703 10:0.58093834 11:0.49783478 12:0.36134791 13:0.039419612 14:0 15:0.57619048 16:0.53194181 17:0.49798387 18:0.81861913 19:0.68811117 20:0.41954023 21:0.65628293 22:0.47099503 23:0.53316832 24:1 26:1 67:1 85:1 110:1 123:1 158:1 
2048 1:0.40463918 2:0.62726586 3:0.99620061 4:0.57027168 5:0.36467176 6:0.58855685 7:0.34314331 8:0.45 9:0.71324928 10:0.43877144 11:1 12:0.12262015 13:0.039419612 14:0 15:0.38571429 16:0.53194181 17:0.5290562 18:0.87290323 19:1 20:0.41954023 21:0.94178082 22:0.67195931 23:0.41635497 24:0.85237804 35:1 61:1 70:1 122:1 123:1 141:1 
1462.03145898533 1:0.46814264 2:0.76218311 3:0.67061597 4:0.73265413 5:0.41980287 6:0.52595622 7:0.41747514 8:0.64516129 9:0.84122125 10:0.72778828 11:0.68293832 12:0.3689789 13:0.62379301 14:0 15:0.66766917 16:0.52197288 17:0.77024358 18:0.71146953 19:0.4277072 20:0.62835249 21:0.48246968 22:0.4880368 23:0.56277228 24:0.80027061 60:1 61:1 102:1 105:1 123:1 135:1 
2048 1:0.40463918 2:0.7077319 3:0.60900801 4:0.73265413 5:0.34384666 6:0.5451895 7:0.42208647 8:0.62285714 9:0.76393368 10:0.7787068 11:0.42870439 12:0.23134517 13:0.33881585 14:0 15:0.029215897 16:0.87311828 17:0.6514977 18:0.87543541 19:0.69332355 20:0.68835394 21:0.65628293 22:0.45807627 23:0.40336634 24:0.86816701 26:1 61:1 73:1 107:1 123:1 145:1 
1578.343931859848 1:0.60172523 2:0.57000268 3:0.55850102 4:0.57027168 5:1 6:0.30477351 7:0.50105947 8:0.78478261 9:0.64440021 10:0.72778828 11:0.41350211 12:0.33127021 13:0.33881585 14:0 15:0.43537415 16:0.53194181 17:0.81692501 18:0.51699618 19:0.75146389 20:0.41954023 21:0.8599101 22:0.32166802 23:0.46640414 24:0.85237804 43:1 65:1 72:1 108:1 123:1 138:1 
2048 1:0.47312224 2:0.73850285 3:0.55850102 4:0.45615964 5:0.40826613 6:0.60234647 7:0.25352766 8:0.73170732 9:0.84270789 10:0.73447205 11:0.59957806 12:0.23134517 13:0.039419612 14:0 15:0.34285714 16:1 17:1 18:0.97786947 19:0.4078478 20:0.44120248 21:0.41970667 22:0.54525584 23:0.40704494 24:0.80027061 59:1 61:1 82:1 105:1 123:1 158:1 
2048 1:0.51348136 2:1 3:0.76443769 4:0.84090909 5:0.35514888 6:0.75996113 7:0.40362108 8:0.68699187 9:0.7908616 10:0.69172194 11:0.68293832 12:0.22182173 13:0.20800273 14:0 15:0.41611722 16:0.57035199 17:0.5290562 18:0.70776968 19:0.85221675 20:0.50470219 21:0.54325669 22:0.74201898 23:0.56277228 24:0.5408961 54:1 62:1 78:1 106:1 125:1 136:1 
2048 1:0.54815187 2:0.70916055 3:1 4:0.3614102 5:0.35514888 6:0.40712203 7:0.33018931 8:0.73170732 9:1 10:0.43877144 11:1 12:0.12262015 13:0.20800273 14:0 15:0.38571429 16:0.5096543 17:0.69607198 18:0.62508507 19:0.85221675 20:0.63630449 21:0.29763282 22:0.55620388 23:0.46640414 24:0.64713357 51:1 63:1 90:1 106:1 125:1 158:1 
2048 1:0.41237113 2:0.59486405 3:0.55850102 4:0.65416928 5:0.41980287 6:0.5451895 7:0.33018931 8:0.45 9:1 10:0.78772379 11:0.49783478 12:0.27010732 13:0.61463972 14:0 15:0.4987013 16:0.70779997 17:0.77880184 18:0.9027186 19:0.74676724 20:0.47716682 21:0.59628822 22:0.3940951 23:1 24:0.64610449 54:1 62:1 75:1 118:1 123:1 136:1 
2048 1:0.41237113 2:0.66465257 3:0.60900801 4:0.7085321 5:0.50403226 6:0.5676656 7:0.40362108 8:0.48333333 9:0.71324928 10:0.49883123 11:0.59957806 12:0.3689789 13:0.33881585 14:0 15:0.57619048 16:0.55297491 17:0.47533429 18:0.62508507 19:0.75146389 20:0.62835249 21:0.65628293 22:0.5639884 23:0.52146144 24:0.82722273 41:1 61:1 77:1 105:1 123:1 135:1 
1346.993276818698 1:0.60172523 2:1 3:0.60572672 4:0.69501861 5:0.41980287 6:0.61793473 7:0.25295381 8:0.60327869 9:0.63969293 10:0.72778828 11:0.96019961 12:0.33127021 13:0.33420976 14:0 15:0.52932331 16:0.87311828 17:0.70017281 18:1 19:0.68837803 20:0.61900757 21:0.70593924 22:0.5639884 23:0.470027 24:0.71402383 26:1 64:1 77:1 106:1 125:1 154:1 
2048 1:0.51546392 2:0.48662063 3:0.76443769 4:0.57027168 5:0.50403226 6:0.65038377 7:0.25295381 8:0.80793651 9:0.61227995 10:0.72877847 11:0.61085539 12:0.054867201 13:0.12937396 14:0 15:0.43537415 16:0.70779997 17:0.54189359 18:0.59451047 19:0.68811117 20:0.55728587 21:0.66887842 22:0.91518948 23:0.40878012 24:1 60:1 65:1 89:1 105:1 123:1 158:1 
1933.096609489133 1:0.54815187 2:0.63349698 3:0.76443769 4:0.3614102 5:0.45892564 6:0.52595622 7:0.50105947 8:0.64516129 9:0.57967222 10:0.56836799 11:0.66890047 12:0.054867201 13:0.33881585 14:0 15:0.66766917 16:0.63751493 17:0.56688906 18:0.44095454 19:1 20:0.57421289 21:0.61834094 22:0.3940951 23:0.40878012 24:0.76433445 60:1 62:1 103:1 122:1 123:1 142:1 
2048 1:0.1472754 2:0.48662063 3:0.6615087 4:1 5:0.53591523 6:0.75996113 7:0.37535244 8:0.64516129 9:0.7908616 10:0.58093834 11:1 12:0 13:0.48160483 14:0 15:0.43265306 16:0.53530466 17:0.70017281 18:0.7172043 19:0.66200068 20:0.41954023 21:0.8599101 22:0.56805477 23:0.40704494 24:0.75518707 35:1 62:1 77:1 106:1 125:1 136:1 
2048 1:0.47312224 2:0.76218311 3:0.57135383 4:0.7085321 5:0.45922939 6:0.5451895 7:0.40362108 8:0.76993464 9:0.76666667 10:0.7787068 11:0.61085539 12:0.22182173 13:0.48160483 14:0 15:0.34285714 16:0.55297491 17:0.50921659 18:1 19:0.4277072 20:0.63630449 21:0.8599101 22:0.47099503 23:0.52937294 24:0.73917914 26:1 65:1 71:1 106:1 125:1 158:1 
2048 1:0.60172523 2:0.48662063 3:0.55850102 4:0.57027168 5:0.53591523 6:0.58855685 7:0.34633459 8:0.55388889 9:0.80037345 10:0.71599288 11:0.65471167 12:0.25101014 13:0.50653194 14:0 15:0.43265306 16:0.70779997 17:0.58016008 18:0.88195418 19:0.80689655 20:0.50470219 21:0.65068493 22:0.4880368 23:0.50502522 24:0.62650872 56:1 63:1 90:1 106:1 125:1 158:1 
871.4933842328658 1:0.31653841 2:0.57000268 3:0.8662614 4:1 5:0.46370968 6:0.37644037 7:0.3663469 8:0.7962963 9:0.76393368 10:0.64432367 11:0.49783478 12:0.3689789 13:0.12192881 14:0 15:0.4987013 16:0.55297491 17:0.6514977 18:0.88195418 19:0.93333333 20:0.47716682 21:0.8599101 22:0.47099503 23:0.69826733 24:0.9601084 30:1 62:1 70:1 111:1 134:1 135:1 
2048 1:0 2:0 3:0 4:0 5:0.3151528 6:0.45165993 7:0.3663469 8:0.68699187 9:0.71117194 10:0.58093834 11:0.65471167 12:0.22182173 13:0.32076494 14:0 15:0.43537415 16:1 17:0.54189359 18:0.44095454 19:0.74712644 20:0.54227681 21:0.94178082 22:0.32166802 23:0.53316832 24:0.85237804 60:1 61:1 70:1 122:1 123:1 135:1 
1336.043174475427 1:0.41237113 2:0.48662063 3:0.55850102 4:0.56732997 5:0.47436093 6:0.52595622 7:0.37535244 8:0.67823129 9:0.63969293 10:0.78772379 11:1 12:0.12262015 13:0.32076494 14:0 15:0.43265306 16:0.70779997 17:0.70017281 18:1 19:0.75146389 20:0.50470219 21:0.65628293 22:0.56805477 23:0.46640414 24:0.85237804 36:1 61:1 104:1 122:1 125:1 158:1 
470.8550584468069 1:0.60172523 2:0.76218311 3:0.8662614 4:0.47301136 5:0.35514888 6:0.55176415 7:0.37535244 8:0.45 9:0.71324928 10:0.72778828 11:0.68293832 12:0.054867201 13:0.08196319 14:0 15:0.43265306 16:0.85232975 17:0.56688906 18:0.97786947 19:0.68837803 20:0.61900757 21:0.6835506 22:0.55512187 23:1 24:0.62650872 29:1 61:1 93:1 111:1 123:1 142:1 
2048 1:0.46244477 2:0.97620846 3:0.36455167 4:0.57027168 5:0.34384666 6:0.60234647 7:0.34314331 8:0.60327869 9:0.97328372 10:0.64432367 11:0.60253165 12:0.25101014 13:0.61463972 14:0 15:0.43537415 16:0.57035199 17:0.6514977 18:0.71146953 19:0.68811117 20:0.47716682 21:0.48246968 22:0.45807627 23:0.46640414 24:0.64610449 29:1 62:1 87:1 122:1 123:1 142:1 
1874.821871539614 1:0.32747119 2:0.68632602 3:0.70046083 4:0.86190682 5:0.53591523 6:0.55176415 7:0.40634675 8:0.73170732 9:0.84122125 10:0.49883123 11:0.49783478 12:0.23134517 13:0.12192881 14:0 15:0.66766917 16:0.85232975 17:0.77024358 18:0.9027186 19:0.68837803 20:0.63630449 21:0.61834094 22:0.48624293 23:0.41930693 24:0.80027061 50:1 62:1 90:1 118:1 129:1 158:1 
2048 1:0.5992268 2:0.48662063 3:0.76443769 4:1 5:0.3151528 6:0.61793473 7:0.41747514 8:0.85494506 9:0.76393368 10:0.63768116 11:0.65471167 12:0.44374774 13:0.20800273 14:0 15:0.52063492 16:0.52197288 17:0.50921659 18:0.88195418 19:0.66200068 20:0.47955092 21:0.41970667 22:0.51616129 23:0.46278128 24:0.75518707 32:1 61:1 104:1 105:1 129:1 136:1 
2048 1:0.5529522 2:0.63349698 3:0.70046083 4:0.84090909 5:0.59398263 6:0.75996113 7:0.28513329 8:0.76993464 9:0.61361965 10:0.58093834 11:0.61085539 12:0.22182173 13:0.62379301 14:0 15:0.41611722 16:0.63751493 17:0.6514977 18:0.75830346 19:0.80689655 20:0.61900757 21:0.48246968 22:0.56805477 23:1 24:0.86816701 25:1 64:1 104:1 105:1 123:1 158:1 
2048 1:0.46244477 2:0.73850285 3:0.58430181 4:0.55950769 5:0.57917889 6:0.5676656 7:0.55727554 8:0.68699187 9:0.84270789 10:0.82898551 11:0.65471167 12:0.25101014 13:0.32076494 14:0 15:0.34285714 16:0.72759857 17:0.50921659 18:0.89784946 19:0.93869732 20:0.44120248 21:0.41970667 22:0.32166802 23:0.40704494 24:0.5408961 60:1 63:1 96:1 122:1 125:1 136:1 
2048 1:0.47312224 2:0.59486405 3:0.78865881 4:0.3614102 5:0.45892564 6:0.75996113 7:0.55727554 8:0.64516129 9:0.84122125 10:0.43877144 11:0.60253165 12:0.18506804 13:0.057843997 14:0 15:0.69915966 16:0.55297491 17:0.54189359 18:0.87543541 19:0.93333333 20:0.47955092 21:0.50968536 22:0.56805477 23:0.62653465 24:0.40729133 25:1 61:1 70:1 105:1 123:1 155:1 
2048 1:0.30143433 2:1 3:0.74354103 4:0.60670364 5:0.45922939 6:0.61793473 7:0.34633459 8:0.85494506 9:0.71117194 10:0.49883123 11:0.49783478 12:0.30869408 13:0.62379301 14:0 15:0.6562212 16:0.53530466 17:0.2875576 18:1 19:0.66200068 20:0.8784029 21:0.65628293 22:0.48624293 23:0.40704494 24:0.71402383 29:1 62:1 104:1 109:1 125:1 136:1 
2048 1:0.31296024 2:0.56878922 3:0.8662614 4:0.73265413 5:0.47436093 6:0.52002095 7:0.40362108 8:0.50322581 9:0.57967222 10:0.61816031 11:0.49783478 12:0.36134791 13:0.32076494 14:0 15:0.44926108 16:0.5096543 17:0.6514977 18:0.97786947 19:0.44946492 20:0.68835394 21:0.48246968 22:0.51616129 23:0.46278128 24:0.75518707 60:1 67:1 73:1 105:1 123:1 158:1 
1108.688985696124 1:0.31653841 2:0.48662063 3:0.55850102 4:0.7085321 5:0.36467176 6:0.55176415 7:0.37443609 8:0.67823129 9:0.7202397 10:0.56836799 11:0.61085539 12:0.23134517 13:0.12937396 14:0 15:0.74666667 16:0.55297491 17:0.56688906 18:0.87543541 19:0.74712644 20:0.45812808 21:0.61834094 22:0.45807627 23:0.40336634 24:0.64610449 34:1 62:1 83:1 113:1 123:1 151:1 
2048 1:0.31653841 2:0.97141529 3:0.70046083 4:0.78291536 5:0.44354839 6:0.60234647 7:0.34633459 8:0.76993464 9:1 10:0.43877144 11:0.96019961 12:0.36134791 13:0.12937396 14:0 15:0.38571429 16:0.57035199 17:0.49798387 18:0.87543541 19:0.4277072 20:0.47955092 21:0.61834094 22:0.4880368 23:0.53316832 24:0.62650872 41:1 62:1 104:1 105:1 123:1 158:1 
310.6249748711053 1:0.5992268 2:0.97141529 3:0.36455167 4:0.56732997 5:0.35514888 6:0.30477351 7:0.44524876 8:0.60327869 9:0.84122125 10:0.69172194 11:0.68293832 12:0.30869408 13:0.61463972 14:0 15:0.43537415 16:0.70779997 17:0.50921659 18:0.7172043 19:0.44946492 20:0.57421289 21:0.65628293 22:0.45807627 23:0.56585755 24:0.86816701 60:1 66:1 98:1 114:1 124:1 141:1 
2048 1:0.28865979 2:0.66465257 3:0.58430181 4:0.47301136 5:0.50403226 6:0.52002095 7:0.25352766 8:0.60327869 9:0.84122125 10:0.72778828 11:0.74748458 12:0.36134791 13:0.057843997 14:0 15:0.69915966 16:0.87311828 17:0.50921659 18:0.93385846 19:0.7753396 20:0.54227681 21:0.66887842 22:0.48624293 23:0.51419142 24:0.80458295 26:1 65:1 71:1 105:1 132:1 158:1 
2048 1:0.30143433 2:0.68632602 3:0.55850102 4:0.55950769 5:0.46370968 6:0.75996113 7:0.34633459 8:0.85494506 9:0.64440021 10:0.49883123 11:0.60253165 12:0.3689789 13:0.31520961 14:0 15:0.57619048 16:0.57035199 17:0.77880184 18:1 19:0.44946492 20:0.61900757 21:0.61834094 22:0.51616129 23:0.50502522 24:0.5408961 60:1 64:1 102:1 106:1 131:1 158:1 
2048 1:0.1472754 2:0.6219249 3:0.36455167 4:0.60670364 5:0.47436093 6:0.52002095 7:0.34314331 8:0.60327869 9:0.61361965 10:0.71599288 11:0.45898734 12:0.33127021 13:0.48160483 14:0 15:0.4987013 16:0.52197288 17:0.77024358 18:0.62508507 19:0.60344828 20:0.41954023 21:0.61834094 22:0.32166802 23:1 24:0.76433445 38:1 62:1 84:1 112:1 130:1 158:1 
1734.166987408007 1:0.51546392 2:0.7077319 3:0.60572672 4:0.47301136 5:0.47436093 6:0.46825639 7:0.40362108 8:0.50322581 9:0.71324928 10:0.63768116 11:0.66890047 12:0.33127021 13:0.62379301 14:0 15:0.57687075 16:0.5096543 17:0.60672615 18:0.44095454 19:0.4277072 20:0.46273637 21:0.61834094 22:0.48624293 23:1 24:0.71402383 27:1 62:1 74:1 114:1 124:1 158:1 
2048 1:0.30143433 2:0.73850285 3:0.60572672 4:0.70202937 5:0.46370968 6:1 7:0.34314331 8:0.43589744 9:0.84122125 10:0.73447205 11:0.45898734 12:0 13:0.33420976 14:0 15:0.42197802 16:0.53530466 17:0.82912442 18:0.97786947 19:0.74676724 20:0.54227681 21:0.54325669 22:0.5639884 23:0.56277228 24:0.64610449 33:1 64:1 80:1 105:1 123:1 135:1 
1030.093242239988 1:0.46244477 2:0.73850285 3:0.70046083 4:0.55950769 5:1 6:0.40712203 7:0.28513329 8:0.85494506 9:0.80037345 10:0.71599288 11:1 12:0.36134791 13:0.08196319 14:0 15:0.34285714 16:0.55297491 17:0.50588838 18:1 19:0.75146389 20:0.47955092 21:0.59628822 22:0.91518948 23:0.470027 24:0.71402383 40:1 67:1 76:1 105:1 129:1 158:1 
1057.004352937154 1:0.28865979 2:0.62726586 3:0.49715872 4:0.3614102 5:0.40826613 6:0.61678005 7:0.57760473 8:0.62285714 9:1 10:0.71599288 11:0.65471167 12:0.27010732 13:0.12192881 14:0 15:0.69915966 16:0.70779997 17:0.2875576 18:0.93385846 19:0.80689655 20:0.55728587 21:0.8599101 22:0.48624293 23:0.52146144 24:0.75518707 28:1 65:1 104:1 122:1 123:1 135:1 
770.5081329854444 1:0.31653841 2:1 3:0.74354103 4:0.47301136 5:0.57917889 6:0.75996113 7:0.25352766 8:0.45 9:0.63969293 10:0.72778828 11:0.41350211 12:0.072350175 13:0.62379301 14:0 15:0.43265306 16:0.5096543 17:1 18:0.9027186 19:0.80689655 20:0.46273637 21:0.6835506 22:0.51616129 23:0.52937294 24:0.93136572 41:1 67:1 91:1 112:1 134:1 138:1 
2048 1:0.31653841 2:0.73850285 3:0.60900801 4:1 5:0.40826613 6:0.5451895 7:0.37535244 8:0.62285714 9:0.57317703 10:0.58093834 11:0.49783478 12:0.09801037 13:0.20800273 14:0 15:0.43537415 16:0.52197288 17:0.82912442 18:0.87290323 19:0.74676724 20:0.55728587 21:0.48246968 22:0.52240437 23:0.56277228 24:0.76433445 29:1 61:1 100:1 110:1 123:1 158:1 
1173.394817022671 1:0.31653841 2:0.52713824 3:0.4823887 4:0.55950769 5:0.50403226 6:0.40712203 7:0.35610902 8:0.55388889 9:0.63969293 10:0.72877847 11:0.65471167 12:0.09801037 13:0.20800273 14:0 15:0.4987013 16:1 17:0.54189359 18:0.90129032 19:0.93333333 20:0.75066313 21:1 22:0.54525584 23:0.40454712 24:0.93136572 26:1 62:1 73:1 115:1 128:1 143:1 
2048 1:0.5992268 2:0.97620846 3:0.8662614 4:0.70202937 5:0.41980287 6:0.60234647 7:0.25295381 8:0.48333333 9:0.61361965 10:0.49883123 11:0.59957806 12:0.22182173 13:0.12937396 14:0 15:0.4987013 16:0.5096543 17:0.69607198 18:0.7172043 19:0.75146389 20:0.46273637 21:0.54325669 22:0.51616129 23:0.46640414 24:0.64713357 25:1 61:1 84:1 105:1 123:1 135:1 
2048 1:0.31653841 2:1 3:0.57135383 4:0.84090909 5:0.36467176 6:0.52595622 7:0.42208647 8:0.57222222 9:0.84122125 10:0.63768116 11:0.74748458 12:0.97045701 13:0.61463972 14:0 15:0.52063492 16:1 17:0 18:0 19:0 20:0 21:0 22:0 23:0 24:0 60:1 62:1 104:1 122:1 133:1 158:1 
2048 1:0.51546392 2:0.62726586 3:0.49715872 4:0.60670364 5:0.59398263 6:0.40712203 7:0.50105947 8:0.60327869 9:0.57967222 10:0.58093834 11:0.42870439 12:0.90293018 13:0.12937396 14:0 15:1 16:0.54050179 17:0.77880184 18:0.62508507 19:0.44946492 20:0.8784029 21:0.37682498 22:0.48624293 23:0.46640414 24:0.62650872 60:1 61:1 73:1 105:1 123:1 135:1 
2048 1:0.54815187 2:0.97141529 3:1 4:0.60670364 5:0.59398263 6:0.58855685 7:0.28513329 8:0.45 9:0.61361965 10:0.58093834 11:0.80632911 12:0.44374774 13:0.50653194 14:0 15:0.41611722 16:0.53530466 17:0.47533429 18:0.7172043 19:0.7110904 20:0.63630449 21:0.59628822 22:0.51616129 23:0.50502522 24:0.76433445 60:1 66:1 79:1 106:1 125:1 158:1 
1641.29521210005 1:0.32747119 2:0.54238158 3:0.8662614 4:0.70202937 5:0.41980287 6:0.75996113 7:0.41747514 8:0.60327869 9:0.57317703 10:0.71599288 11:0.66890047 12:0.30869408 13:0.62379301 14:0 15:0.34285714 16:0.53530466 17:0.5290562 18:0.75830346 19:0.93333333 20:0.41954023 21:0.65068493 22:0.45807627 23:0.40454712 24:0.71402383 60:1 62:1 102:1 117:1 128:1 147:1 
2048 1:0.51546392 2:0.57000268 3:0.57135383 4:0.55950769 5:0.56386576 6:0.55176415 7:0.50105947 8:0.55388889 9:0.57967222 10:0.49883123 11:0.64722069 12:0.09801037 13:0.20800273 14:0 15:0.4987013 16:0.87311828 17:0.49798387 18:0.44095454 19:0.85221675 20:0.54227681 21:0.41970667 22:0.56805477 23:0.52937294 24:0.71402383 26:1 68:1 99:1 105:1 133:1 158:1 
2048 1:0.46814264 2:0.57000268 3:0.57109085 4:0.47301136 5:0.40826613 6:0.5451895 7:0.55200501 8:0.57222222 9:0.84270789 10:0.70600414 11:0.45109321 12:0.27010732 13:0.12192881 14:0 15:0.38571429 16:0.52197288 17:0.77880184 18:1 19:0.66200068 20:0.55728587 21:0.8599101 22:0.48624293 23:0.52146144 24:0.85263473 25:1 62:1 104:1 105:1 123:1 147:1 
720.2344372964756 1:0.28865979 2:0.6219249 3:0.6615087 4:0.3614102 5:0.53688769 6:0.52002095 7:0.40634675 8:0.80793651 9:0.63969293 10:0.71599288 11:0.65471167 12:0.25653542 13:0.15886045 14:0 15:0.43265306 16:0.62365591 17:0.70017281 18:0.88195418 19:0.66200068 20:0.79802956 21:0.50968536 22:0.3940951 23:0.50502522 24:0.5408961 26:1 61:1 86:1 112:1 123:1 135:1 
2048 1:0.18969072 2:0.39048338 3:0.4823887 4:1 5:0.34384666 6:0.5676656 7:0.28513329 8:0.85494506 9:0.57967222 10:0.43877144 11:0.66890047 12:0.27010732 13:0.12937396 14:0 15:0.4987013 16:0.55297491 17:0.50588838 18:0.97786947 19:0.74676724 20:0.68835394 21:0.59628822 22:0.51616129 23:0.56277228 24:0.85263473 59:1 61:1 80:1 118:1 123:1 154:1 
2048 1:0.50140581 2:0.7077319 3:0.70046083 4:0.45615964 5:0.46370968 6:0.45165993 7:0.55727554 8:0.76993464 9:0.84270789 10:0.56836799 11:0.68293832 12:1 13:0.08196319 14:0 15:0.42197802 16:0.85232975 17:1 18:0.84767025 19:0.68811117 20:0.58045977 21:0.59628822 22:0.67195931 23:0.41635497 24:0.9601084 25:1 61:1 73:1 105:1 123:1 135:1 
2048 1:0.51348136 2:0.59486405 3:0.76443769 4:0.56732997 5:0.40826613 6:0.75996113 7:0.33018931 8:0.43589744 9:0.97328372 10:0.69172194 11:0.50693768 12:0.22182173 13:1 14:0 15:0.029215897 16:0.95830055 17:0.47533429 18:0.93385846 19:0.68811117 20:0.45812808 21:0.29763282 22:0.91518948 23:0.40336634 24:0.9601084 28:1 61:1 70:1 105:1 123:1 151:1 
1374.692856073918 1:0.46244477 2:0.59486405 3:0.78865881 4:0.55950769 5:0.46370968 6:0.58855685 7:0.25352766 8:0.7962963 9:0.63969293 10:0.73447205 11:0.50693768 12:0.33127021 13:0.32076494 14:0 15:0.4987013 16:0.55297491 17:0.58016008 18:0.44095454 19:0.93333333 20:0.47716682 21:0.61142529 22:0.54525584 23:1 24:0.75518707 27:1 61:1 104:1 105:1 130:1 135:1 
59.89305300625743 1:0.46814264 2:0.56878922 3:0.8662614 4:0.70202937 5:0.59398263 6:0.45165993 7:0.41747514 8:0.73809524 9:0.63969293 10:0.72877847 11:0.44221753 12:0.18506804 13:0.08196319 14:0 15:0.73766234 16:0.95830055 17:0.69607198 18:0.44095454 19:0.93333333 20:1 21:0.61834094 22:0.47099503 23:0.56277228 24:0.85263473 35:1 61:1 71:1 105:1 126:1 137:1 
2048 1:0.1472754 2:0.59486405 3:0.78865881 4:0.57027168 5:0.44354839 6:0.58855685 7:0.55727554 8:0.60327869 9:0.62640295 10:0.43877144 11:0.74748458 12:0.30869408 13:0.48160483 14:0 15:0.42197802 16:0.85232975 17:0.70017281 18:0.44095454 19:0.98408488 20:0.58045977 21:0.50968536 22:0.51616129 23:0.50480648 24:0.75518707 39:1 62:1 86:1 105:1 123:1 135:1 
2048 1:0.30143433 2:0.7077319 3:0.70046083 4:0.45615964 5:0.57917889 6:0.46825639 7:0.28513329 8:0.73809524 9:0.92837981 10:0.64432367 11:0.96483826 12:0.09801037 13:0.33881585 14:0 15:0.57619048 16:0.70779997 17:0.81692501 18:0.84767025 19:1 20:0.79802956 21:0.41970667 22:0.51616129 23:0.50502522 24:0.64713357 48:1 61:1 81:1 105:1 123:1 157:1 
1259.201090187349 1:0.5992268 2:1 3:0.36455167 4:0.86190682 5:0.46370968 6:0.37644037 7:0.40362108 8:0.64516129 9:0.63969293 10:0.71599288 11:0.42870439 12:0.36134791 13:0.20155419 14:0 15:0.52063492 16:0.87311828 17:0.60672615 18:0.89784946 19:0.68811117 20:0.54227681 21:0.59628822 22:0.56805477 23:0.53316832 24:0.64713357 37:1 61:1 89:1 110:1 123:1 158:1 
1424.714759877291 1:0.51546392 2:0.48662063 3:0.49715872 4:0.84090909 5:0.34384666 6:0.75996113 7:0.50105947 8:1 9:0.63969293 10:0.73447205 11:0.64722069 12:0.18506804 13:0.50653194 14:0 15:0.4987013 16:0.5096543 17:0.82912442 18:0.51699618 19:0.74676724 20:0.41954023 21:0.54325669 22:0.5639884 23:0.46640414 24:0.85237804 39:1 62:1 78:1 106:1 125:1 158:1 
2048 1:0.5529522 2:0.97141529 3:0.67061597 4:0.69501861 5:0.60139654 6:0.5451895 7:0.40362108 8:0.68699187 9:0.71324928 10:0.58093834 11:0.49783478 12:0.30869408 13:0.20800273 14:0 15:0.38571429 16:0.59966915 17:0.5290562 18:0.62508507 19:0.7753396 20:0.44120248 21:0.48246968 22:0.94879579 23:0.46278128 24:0.80027061 60:1 61:1 70:1 118:1 123:1 154:1 
2048 1:0.18969072 2:0.76218311 3:0.60900801 4:0.57027168 5:0.45892564 6:0.75996113 7:0.34633459 8:0.43589744 9:0.62640295 10:0.58093834 11:0.80632911 12:0.36134791 13:0.057843997 14:0 15:0.38571429 16:0.87311828 17:0.56688906 18:0.88195418 19:0.7110904 20:0.46273637 21:0.70593924 22:0.32166802 23:0.56585755 24:0.80027061 31:1 61:1 73:1 108:1 123:1 158:1 
1832.415761917794 1:0.54815187 2:0.76218311 3:0.67061597 4:1 5:0.60139654 6:0.37644037 7:0.25352766 8:0.48333333 9:0.64440021 10:0.73447205 11:0.64722069 12:0 13:0.19888583 14:0 15:0.4987013 16:0.5096543 17:0.58016008 18:1 19:0.85221675 20:0.8784029 21:0.35049229 22:0.74201898 23:0.69826733 24:0.73917914 39:1 64:1 88:1 121:1 125:1 136:1 
2048 1:0.32747119 2:0.76218311 3:0.57135383 4:0.70202937 5:0.35514888 6:0.61793473 7:0.41747514 8:0.45 9:0.64440021 10:0.69172194 11:0.68293832 12:0.09801037 13:0.20800273 14:0 15:0.43537415 16:0.5096543 17:0.70017281 18:0.59451047 19:0.93333333 20:0.47716682 21:0.65628293 22:0.3940951 23:0.56585755 24:0.62650872 59:1 61:1 92:1 115:1 124:1 158:1 
2048 1:0.46244477 2:0.70916055 3:0.55850102 4:0.93705659 5:0.53688769 6:0.30477351 7:0.34314331 8:0.80793651 9:0.57967222 10:0.72778828 11:0.74748458 12:0.27010732 13:0.61463972 14:0 15:0.38571429 16:0.63751493 17:0.50921659 18:0.87290323 19:0.66200068 20:0.45812808 21:0.65628293 22:0.54525584 23:0.46640414 24:0.62204973 29:1 61:1 84:1 110:1 123:1 135:1 
859.8253189570418 1:0.50140581 2:0.70916055 3:0.55850102 4:0.3614102 5:0.35514888 6:0.52595622 7:0.41747514 8:0.67823129 9:0.53163017 10:0.71599288 11:0.45109321 12:0.27010732 13:0.20800273 14:0 15:0.73766234 16:0.87311828 17:0.70017281 18:0.62508507 19:0.74676724 20:0.58045977 21:0.65628293 22:0.56805477 23:1 24:0.64610449 30:1 62:1 72:1 105:1 123:1 151:1 
723.9334839302246 1:0.31653841 2:0.63300245 3:0.55850102 4:0.57027168 5:0.50403226 6:0.5451895 7:0.41747514 8:0.60327869 9:1 10:0.73447205 11:0.80632911 12:0.90293018 13:0.61463972 14:0 15:0.38571429 16:0.54050179 17:0.61619487 18:0.84767025 19:0.7753396 20:0.45812808 21:0.50968536 22:0.52152239 23:0.46640414 24:0.9601084 25:1 65:1 79:1 122:1 124:1 146:1 
406.0412561439594 1:0.31653841 2:0.63349698 3:0.57135383 4:0.73265413 5:0.35514888 6:1 7:0.50105947 8:0.68699187 9:0.71324928 10:0.73447205 11:0.41350211 12:0.44374774 13:0.20800273 14:0 15:0.73766234 16:0.54050179 17:0.56688906 18:0.87290323 19:0.74712644 20:0.68835394 21:0.29763282 22:0.55512187 23:0.53316832 24:0.80027061 35:1 62:1 79:1 105:1 123:1 135:1 
2048 1:0.50140581 2:0.97141529 3:0.70046083 4:1 5:0.60139654 6:0.5451895 7:0.25352766 8:0.45 9:0.61227995 10:0.43877144 11:0.60253165 12:0.97045701 13:0.20800273 14:0 15:0.42197802 16:0.85232975 17:0.47533429 18:0.70776968 19:0.44946492 20:0.44120248 21:0.48246968 22:0.47099503 23:0.50502522 24:0.9601084 60:1 62:1 86:1 122:1 123:1 158:1 
1317.310975034905 1:0.51546392 2:0.68632602 3:0.49715872 4:0.86190682 5:0.45922939 6:0.40712203 7:0.50105947 8:0.78478261 9:0.7908616 10:0.71599288 11:0.66890047 12:0.30869408 13:0.62379301 14:0 15:0.44926108 16:0.57035199 17:0.54189359 18:0.51699618 19:0.93869732 20:0.47716682 21:0.54325669 22:0.55620388 23:0.40336634 24:0.62650872 43:1 64:1 70:1 107:1 128:1 155:1 
2048 1:0.28865979 2:0.57000268 3:0.6615087 4:0.7085321 5:0.40826613 6:0.52002095 7:0.3663469 8:0.57222222 9:0.84270789 10:0.7787068 11:0.61085539 12:0.36134791 13:0.33420976 14:0 15:0.38571429 16:0.5096543 17:0.70017281 18:0.62508507 19:0.85221675 20:0.8784029 21:0.61142529 22:0.3940951 23:0.52146144 24:0.64713357 25:1 61:1 70:1 105:1 123:1 135:1 
204.409997010432 1:0.28865979 2:0.57000268 3:0.8662614 4:0.3614102 5:0.53427419 6:0.5676656 7:0.34314331 8:0.67823129 9:0.76393368 10:0.63768116 11:0.96483826 12:0.18506804 13:0.61463972 14:0 15:0.38571429 16:0.54050179 17:0.77024358 18:0.87543541 19:0.93333333 20:0.45812808 21:0.59628822 22:0.4880368 23:0.52146144 24:0.62204973 44:1 65:1 81:1 105:1 124:1 137:1 
2048 1:0.54815187 2:1 3:0.4823887 4:0.3614102 5:0.41980287 6:0.46825639 7:0.50105947 8:0.60327869 9:0.71324928 10:0.43877144 11:0.68293832 12:0.27010732 13:0.48160483 14:0 15:0.57687075 16:0.50486431 17:0.47533429 18:0.51699618 19:0.80689655 20:0.50470219 21:0.54325669 22:0.91518948 23:1 24:0.76433445 60:1 62:1 90:1 122:1 125:1 136:1 
478.5050406603895 1:0.51546392 2:0.63349698 3:0.6615087 4:0.3614102 5:0.53427419 6:0.65038377 7:0.34633459 8:0.29561403 9:0.71117194 10:0.63768116 11:0.96019961 12:0.36134791 13:0.19888583 14:0 15:0.43537415 16:0.53530466 17:0.77024358 18:0.71146953 19:0.66200068 20:0.55728587 21:0.6835506 22:0.48624293 23:0.50502522 24:0.85263473 60:1 64:1 85:1 113:1 123:1 147:1 
985.0056829373976 1:0.50140581 2:0.48662063 3:0.36455167 4:0.57027168 5:0.45922939 6:0.30477351 7:0.35610902 8:0.45 9:0.63969293 10:0.58093834 11:0.96483826 12:0.054867201 13:0.48160483 14:0 15:0.52063492 16:0.52197288 17:0.47533429 18:0.90129032 19:0.4277072 20:0.57421289 21:0.8599101 22:0.45807627 23:0.46640414 24:0.75518707 34:1 63:1 71:1 113:1 127:1 139:1 
1881.409424372961 1:0.31653841 2:0.52713824 3:0.29628651 4:0.7085321 5:0.41980287 6:0.55176415 7:0.40634675 8:0.85494506 9:0.84122125 10:0.62318841 11:0.49783478 12:0.09801037 13:0.48160483 14:0 15:0.43265306 16:0.87311828 17:0.2875576 18:0.75830346 19:0.74712644 20:0.75066313 21:0.41970667 22:0.54525584 23:0.41635497 24:0.86816701 34:1 62:1 95:1 120:1 123:1 158:1 
1013.559940988792 1:0.60172523 2:0.6219249 3:0.58430181 4:0.45615964 5:0.46370968 6:0.46825639 7:0.42208647 8:0.85494506 9:0.61361965 10:0.40993789 11:0.49783478 12:0.25653542 13:0.61463972 14:0 15:0.52063492 16:0.53194181 17:0.70017281 18:1 19:0.74712644 20:0.47955092 21:0.65628293 22:0.47099503 23:0.40878012 24:0.85237804 47:1 62:1 75:1 107:1 128:1 143:1 
2048 1:0 2:0 3:0 4:0 5:0 6:0 7:0 8:0 9:0.53163017 10:0.78772379 11:0.45109321 12:0.33127021 13:0.12937396 14:0 15:0.57619048 16:0.59966915 17:0.56688906 18:0.97786947 19:0.66200068 20:0.47716682 21:0.61834094 22:0.94879579 23:0.40704494 24:1 60:1 61:1 104:1 122:1 123:1 135:1 
762.7843343980038 1:0.46814264 2:0.70916055 3:0.8662614 4:0.55950769 5:0.60139654 6:0.46825639 7:0.34314331 8:0.7962963 9:0.7908616 10:0.58093834 11:0.45109321 12:0.22182173 13:0.19888583 14:0 15:0.52063492 16:0.53530466 17:0.69607198 18:1 19:0.74712644 20:0.54227681 21:0.41970667 22:0.94879579 23:0.41635497 24:0.62204973 46:1 64:1 71:1 109:1 126:1 141:1 
148.3595579777292 1:0.30143433 2:0.63349698 3:0.36455167 4:0.7085321 5:0.60139654 6:0.52595622 7:0.40362108 8:0.62285714 9:1 10:0.7787068 11:0.61085539 12:0.36134791 13:0.48160483 14:0 15:0.73766234 16:0.57035199 17:0.50588838 18:0.87543541 19:0.4277072 20:0.46273637 21:0.66887842 22:0.32166802 23:0.46640414 24:0.62650872 48:1 62:1 81:1 108:1 126:1 137:1 
2048 1:0.31653841 2:0.63300245 3:0.36455167 4:0.47301136 5:0.45922939 6:0.52002095 7:0.37443609 8:0.64516129 9:0.62640295 10:0.58093834 11:0.61085539 12:0.18506804 13:0.12937396 14:0 15:0.4987013 16:0.40927419 17:0.60672615 18:0.87290323 19:0.93333333 20:1 21:0.41970667 22:0.91518948 23:0.50480648 24:0.73917914 42:1 63:1 78:1 105:1 123:1 135:1 
2048 1:0.28865979 2:0.63300245 3:0.55850102 4:0.78291536 5:0.36467176 6:0.58855685 7:0.42208647 8:0.43589744 9:0.64440021 10:0.56836799 11:0.49783478 12:0.27010732 13:0.48160483 14:0 15:0.43537415 16:0.55324315 17:0.47533429 18:0.93385846 19:0.44946492 20:0.55728587 21:0.65068493 22:0.32166802 23:0.50502522 24:0.80027061 60:1 62:1 89:1 120:1 123:1 158:1 
2048 1:0.5992268 2:0.6219249 3:0.8662614 4:0.7085321 5:0.47436093 6:0.52002095 7:0.40362108 8:0.50322581 9:0.7202397 10:0.56836799 11:0.74748458 12:0.30869408 13:0.12192881 14:0 15:0.43537415 16:0.55297491 17:0.47533429 18:0.9027186 19:0.7753396 20:0.47716682 21:0.59628822 22:0.3940951 23:0.46278128 24:0.93136572 27:1 62:1 89:1 122:1 130:1 139:1 
2048 1:0.51348136 2:0.48662063 3:0.67061597 4:0.60670364 5:0.41980287 6:0.5451895 7:0.37535244 8:0.50322581 9:0.84122125 10:0.56836799 11:0.74748458 12:0.22182173 13:0.48160483 14:0 15:0.52932331 16:0.95830055 17:0.69607198 18:0.87543541 19:0.69332355 20:0.75066313 21:0.6835506 22:0.67195931 23:0.40878012 24:0.64713357 32:1 63:1 81:1 120:1 126:1 141:1 
2048 1:0.46814264 2:0.52713824 3:0.55850102 4:1 5:0.35514888 6:0.46825639 7:0.25352766 8:0.64516129 9:0.84122125 10:0.61816031 11:0.50693768 12:0.3689789 13:0.62379301 14:0 15:0.4987013 16:0.57035199 17:0.77024358 18:0.87543541 19:0.75146389 20:0.54227681 21:0.29763282 22:0.56805477 23:0.46640414 24:0.86816701 40:1 64:1 75:1 106:1 125:1 136:1 
2048 1:0.30143433 2:0.63349698 3:0.76443769 4:0.55950769 5:0.45892564 6:0.52002095 7:0.42208647 8:0.60327869 9:0.92837981 10:1 11:0.60253165 12:0.30869408 13:0.61463972 14:0 15:0.66766917 16:0.53194181 17:0.50921659 18:0.89784946 19:0.66200068 20:0.55728587 21:0.65628293 22:0.48624293 23:0.40336634 24:0.85263473 60:1 65:1 73:1 114:1 130:1 149:1 
2048 1:0.60172523 2:0.97141529 3:0.60900801 4:0.55950769 5:0.53427419 6:0.60234647 7:0.42208647 8:0.73170732 9:1 10:0.61816031 11:0.66890047 12:0.25267182 13:0.61463972 14:0 15:0.43537415 16:0.55324315 17:0.49798387 18:0.9027186 19:0.85221675 20:0.63630449 21:0.81521739 22:0.5639884 23:0.40704494 24:0.62650872 60:1 61:1 70:1 105:1 123:1 135:1 
1752.496054888695 1:0.51348136 2:0.7077319 3:0.57135383 4:0.69501861 5:0.45922939 6:0.65038377 7:0.44524876 8:0.55388889 9:0.63969293 10:0.69172194 11:0.80632911 12:0.3689789 13:0.12937396 14:0 15:0.34285714 16:0.53194181 17:0.70017281 18:1 19:0.74676724 20:0.75066313 21:0.54325669 22:0.47099503 23:1 24:0.62650872 52:1 68:1 96:1 106:1 125:1 136:1 
1670.987670262007 1:0.5529522 2:0.73850285 3:0.6615087 4:0.3614102 5:0.40826613 6:0.5451895 7:0.41747514 8:0.60327869 9:1 10:0.7787068 11:0.68293832 12:0.25101014 13:0.62379301 14:0 15:0.63722944 16:0.57035199 17:0.6514977 18:0.9265233 19:0.81191223 20:0.47955092 21:0.29763282 22:0.54525584 23:0.40336634 24:0.76433445 60:1 64:1 71:1 105:1 126:1 137:1 
2048 1:0.46244477 2:0.62726586 3:0.80474428 4:0.86190682 5:0.59398263 6:0.45165993 7:0.3663469 8:0.68699187 9:0.84270789 10:0.72778828 11:0.41350211 12:0.12262015 13:0.12937396 14:0 15:0.38571429 16:0.52197288 17:0.82912442 18:0.71146953 19:0.75146389 20:0.45812808 21:0.29763282 22:0.4880368 23:0.40878012 24:0.64713357 32:1 67:1 78:1 105:1 123:1 135:1 
2048 1:0.31653841 2:0.76218311 3:0.67061597 4:0.57027168 5:0.46370968 6:0.55176415 7:0.44524876 8:0.57222222 9:0.57967222 10:0.82898551 11:0.68293832 12:0.25101014 13:0.12937396 14:0 15:0.57619048 16:0.85232975 17:0.77880184 18:0 19:0 20:0 21:0 22:0 23:0 24:0 26:1 61:1 104:1 110:1 123:1 158:1 
2048 1:0.60172523 2:0.70916055 3:0.57135383 4:0.69501861 5:0.45922939 6:0.52002095 7:0.40634675 8:0.57222222 9:0.84122125 10:0.73447205 11:0.61085539 12:0.3689789 13:0.12937396 14:0 15:1 16:0.53530466 17:0.5290562 18:0.51699618 19:0.74676724 20:0.44120248 21:0.59628822 22:0 23:0 24:0 25:1 61:1 72:1 122:1 125:1 158:1 
2048 1:0.30143433 2:0.59486405 3:1 4:0.86190682 5:0.53591523 6:0.75996113 7:0.28513329 8:0.29561403 9:1 10:0.73447205 11:0.59957806 12:0.25267182 13:0.19888583 14:0 15:0.69915966 16:0.70779997 17:0.49798387 18:0.70776968 19:0.85221675 20:0.63630449 21:0.61834094 22:0.5639884 23:0.40454712 24:1 40:1 62:1 104:1 105:1 123:1 135:1 
2048 1:0.46814264 2:0.52713824 3:0.78865881 4:0.3614102 5:0.40826613 6:0.45165993 7:0.57760473 8:0.50322581 9:0.71117194 10:0.49883123 11:0.42870439 12:0.36134791 13:0.039419612 14:0 15:0.44926108 16:0.85232975 17:0.77880184 18:0.87290323 19:0.93333333 20:0.45812808 21:0.65628293 22:0.4880368 23:0.40878012 24:0.62204973 28:1 61:1 70:1 118:1 123:1 135:1 
2048 1:0.46244477 2:0.76218311 3:0.55850102 4:0.57027168 5:0.46370968 6:0.75996113 7:0.44524876 8:0.62285714 9:0.84122125 10:0.43877144 11:0.49783478 12:0.09801037 13:0.31520961 14:0 15:0.43537415 16:0.87311828 17:0.77024358 18:0.87290323 19:0.98408488 20:0.44120248 21:0.37682498 22:0.51616129 23:0.40336634 24:0.62204973 29:1 65:1 71:1 121:1 126:1 158:1 
2048 1:0.51546392 2:0.63349698 3:0.6615087 4:0.45615964 5:0.36467176 6:0.5676656 7:0.37443609 8:0.48333333 9:0.53163017 10:0.62318841 11:0.65471167 12:0.27010732 13:0.12192881 14:0 15:0.52063492 16:0.5096543 17:0.49798387 18:0.84767025 19:0.98408488 20:0.26634958 21:0.54325669 22:0.94879579 23:0.41930693 24:0.62650872 41:1 62:1 104:1 105:1 124:1 135:1 
2048 1:0.1472754 2:0.7077319 3:0.49715872 4:0.7085321 5:0.60139654 6:0.52595622 7:0.37535244 8:0.85494506 9:0.61361965 10:0.62318841 11:0.68293832 12:0.22182173 13:0.20800273 14:0 15:0.44926108 16:0.63751493 17:0.50921659 18:0.87543541 19:0.68837803 20:0.44120248 21:0.41970667 22:0.48624293 23:0.53316832 24:0.80458295 33:1 64:1 80:1 106:1 125:1 136:1 
469.8050571085861 1:0.30143433 2:0.48662063 3:0.55850102 4:0.7085321 5:0.3151528 6:1 7:0.37443609 8:0.57222222 9:0.84270789 10:0.56836799 11:0.66890047 12:0.44374774 13:0.48160483 14:0 15:0.38571429 16:0.95830055 17:0.81692501 18:1 19:0.80689655 20:0.45812808 21:0.35049229 22:0.91518948 23:0.40878012 24:0.64713357 25:1 64:1 94:1 105:1 123:1 158:1 
2048 1:0.46814264 2:0.70916055 3:0.57109085 4:0.60670364 5:0.53688769 6:0.37644037 7:0.37443609 8:0.45 9:0.71324928 10:0.43877144 11:0.60253165 12:0.12262015 13:0.48160483 14:0 15:0.52063492 16:0.85232975 17:0.49798387 18:0.87290323 19:0.74712644 20:0.50470219 21:0.65628293 22:0.54525584 23:0.41635497 24:0.76433445 60:1 62:1 104:1 105:1 123:1 143:1 
2048 1:0.31653841 2:0.59486405 3:0.8662614 4:0.70202937 5:0.40826613 6:0.61678005 7:0.37443609 8:0.64516129 9:0.61227995 10:0.58093834 11:0.74748458 12:0.97045701 13:0.61463972 14:0 15:0.38571429 16:0.52197288 17:0.69607198 18:0.7172043 19:0.98408488 20:0.41954023 21:0.35049229 22:0.91518948 23:0.46640414 24:0.85237804 60:1 63:1 78:1 122:1 125:1 136:1 
2048 1:0.46814264 2:0.97141529 3:0.49715872 4:0.70202937 5:0.44354839 6:0.58855685 7:0.50105947 8:0.76993464 9:0.76666667 10:0.72778828 11:0.74748458 12:0.23134517 13:0.12937396 14:0 15:0.34285714 16:0.87311828 17:0.5290562 18:0.84767025 19:0.44946492 20:0.55728587 21:0.65628293 22:0.91518948 23:0.51419142 24:0.73917914 43:1 63:1 71:1 105:1 123:1 157:1 
2048 1:0.5992268 2:0.57000268 3:0.80474428 4:0.7085321 5:0.34384666 6:0.40712203 7:0.37443609 8:0.7962963 9:0.84122125 10:0.63768116 11:0.68293832 12:0.23134517 13:0.33420976 14:0 15:0.69915966 16:0.85232975 17:0.50921659 18:0.7172043 19:0.69332355 20:0.79802956 21:0.65628293 22:0.91518948 23:0.52146144 24:0.62650872 32:1 67:1 82:1 122:1 125:1 158:1 
2048 1:0.51546392 2:0.52713824 3:0.76443769 4:0.57027168 5:0.40826613 6:0.60234647 7:0.33018931 8:0.68699187 9:0.71117194 10:0.70600414 11:0.42642405 12:0.23134517 13:0.33881585 14:0 15:0.52063492 16:0.87311828 17:0.58016008 18:0.9265233 19:0.44946492 20:0.68835394 21:0.41970667 22:0.74201898 23:0.41635497 24:0.75518707 26:1 64:1 104:1 105:1 123:1 158:1 
2048 1:0.30143433 2:1 3:0.70046083 4:0.65416928 5:0.45922939 6:0.52002095 7:0.41747514 8:0.50322581 9:0.61361965 10:0.40993789 11:0.44221753 12:0.25653542 13:0.33881585 14:0 15:1 16:0.50486431 17:0.54189359 18:0.70776968 19:0.93333333 20:0.44120248 21:0.48246968 22:0.54525584 23:0.46640414 24:0.5408961 35:1 61:1 79:1 114:1 126:1 146:1 
2048 1:0.31653841 2:0.97141529 3:0.55850102 4:1 5:0.57917889 6:0.58855685 7:0.37443609 8:0.73170732 9:0.92837981 10:0.63768116 11:0.45109321 12:0.30869408 13:0.039419612 14:0 15:0.69915966 16:0.70779997 17:0.5290562 18:0.93385846 19:0.74676724 20:0.47955092 21:0.65628293 22:0.32166802 23:0.41635497 24:0.5408961 27:1 61:1 72:1 105:1 123:1 135:1 
2048 1:0.60172523 2:0.6219249 3:0.58430181 4:0.60670364 5:0.60139654 6:0.45165993 7:0.37535244 8:0.62285714 9:0.7202397 10:0.63768116 11:0.42642405 12:1 13:0.12937396 14:0 15:0.34285714 16:1 17:0.81692501 18:0.9265233 19:0.69332355 20:0.47716682 21:0.65628293 22:0.56805477 23:0.470027 24:0.64610449 49:1 65:1 104:1 106:1 125:1 158:1 
2048 1:0 2:0 3:0 4:0 5:0 6:0 7:0 8:0 9:0.53163017 10:0.75213675 11:1 12:0.18506804 13:0.12937396 14:0 15:0.57619048 16:0.87311828 17:0.77880184 18:0.93385846 19:0.74712644 20:0.68835394 21:0.59628822 22:0.74201898 23:0.41930693 24:0.62650872 60:1 61:1 70:1 122:1 123:1 135:1 
2048 1:0.40463918 2:0.63300245 3:0.29628651 4:0.3614102 5:0.56386576 6:0.52002095 7:0.42208647 8:0.60327869 9:0.63969293 10:0.72877847 11:0.42870439 12:0.25267182 13:0.12192881 14:0 15:0.42197802 16:0.52197288 17:0.77880184 18:0.87543541 19:0.60344828 20:0.50470219 21:0.61142529 22:0.3940951 23:0.40336634 24:0.64610449 25:1 62:1 78:1 105:1 123:1 136:1 
1485.907436318711 1:0.30143433 2:0.63300245 3:0.78865881 4:0.86190682 5:0.45892564 6:0.65038377 7:0.40362108 8:0.64516129 9:0.57967222 10:0.58093834 11:0.45898734 12:0.12262015 13:0.08196319 14:0 15:0.69915966 16:0.85232975 17:0.56688906 18:0.84767025 19:0.60344828 20:0.55728587 21:0.48246968 22:0.4880368 23:0.41635497 24:0.71402383 26:1 61:1 73:1 107:1 123:1 158:1 
2048 1:0.5992268 2:0.57000268 3:0.70046083 4:0.78291536 5:0.46370968 6:0.46825639 7:0.42208647 8:0.67823129 9:0.61227995 10:0.62318841 11:0.45898734 12:0.23134517 13:0.62379301 14:0 15:0.43265306 16:0.85232975 17:0.50921659 18:0.7172043 19:0.74676724 20:1 21:0.59628822 22:0.56805477 23:0.69826733 24:0.64610449 50:1 62:1 90:1 122:1 129:1 136:1 
2048 1:0.46244477 2:0.7077319 3:0.60900801 4:0.57027168 5:0.40826613 6:0.75996113 7:0.50105947 8:0.85494506 9:0.84122125 10:0.58093834 11:0.96019961 12:1 13:0 14:0 15:0.42197802 16:0.95830055 17:0.2875576 18:0.87290323 19:0.80689655 20:0.50470219 21:0.61834094 22:0.32166802 23:0.52146144 24:0.64713357 49:1 61:1 70:1 106:1 123:1 135:1 
2048 1:0.54815187 2:0.70916055 3:0.55850102 4:0.56732997 5:0.60139654 6:0.52002095 7:0.55727554 8:0.55388889 9:0.63969293 10:0.58093834 11:0.49783478 12:0.36134791 13:0.20800273 14:0 15:0.74666667 16:0.55324315 17:0.56688906 18:0.89784946 19:0.66200068 20:0.68835394 21:0.65628293 22:0.45807627 23:0.46640414 24:0.85263473 29:1 61:1 73:1 109:1 123:1 135:1 
1430.484670080248 1:0.47312224 2:0.70916055 3:0.57135383 4:0.3614102 5:0.41980287 6:0.52595622 7:0.55200501 8:0.76993464 9:0.76393368 10:0.71599288 11:0.42870439 12:1 13:0.08196319 14:0 15:0.44926108 16:0.52197288 17:0.54189359 18:0.59451047 19:0.68811117 20:0.55728587 21:0.66887842 22:0.57444157 23:0.69826733 24:0.80027061 55:1 68:1 85:1 107:1 123:1 147:1 
73.68897891173968 1:0.31653841 2:0.97141529 3:0.80474428 4:0.69501861 5:0.53427419 6:0.61678005 7:0.41747514 8:0.64516129 9:0.62640295 10:0.64432367 11:0.96483826 12:1 13:0.20800273 14:0 15:0.43537415 16:0.54050179 17:0.2875576 18:0.75830346 19:0.66200068 20:0.63630449 21:0.50968536 22:1 23:0.56277228 24:0.73917914 60:1 62:1 79:1 115:1 128:1 135:1 
21.03668240984835 1:0.40463918 2:0.7077319 3:0.8662614 4:0.73265413 5:0.53591523 6:1 7:0.55727554 8:0.76993464 9:0.57317703 10:0.72877847 11:0.64722069 12:0.054867201 13:0.20155419 14:0 15:0.63722944 16:0.57035199 17:0.44773223 18:0.97786947 19:0.74676724 20:0.41954023 21:0.59628822 22:0.55620388 23:0.46278128 24:0.75518707 56:1 66:1 93:1 105:1 132:1 136:1 
585.9769309845245 1:0.30143433 2:0.7077319 3:0.36455167 4:0.57027168 5:0.35514888 6:0.5451895 7:0.35610902 8:0.45 9:0.57967222 10:0.73447205 11:1 12:0.3689789 13:0.61463972 14:0 15:0.69915966 16:0.70779997 17:0.2875576 18:0.71146953 19:0.93333333 20:0.8784029 21:0.70593924 22:0.47099503 23:0.40336634 24:0.62650872 60:1 62:1 72:1 105:1 123:1 135:1 
2048 1:0.28865979 2:0.52713824 3:0.36455167 4:0.7085321 5:0.40826613 6:0.75996113 7:0.55200501 8:0.85494506 9:0.63969293 10:0.56836799 11:0.59957806 12:0.36134791 13:0.20800273 14:0 15:0.63722944 16:0.87311828 17:0.77024358 18:0.87543541 19:0.68837803 20:0.50470219 21:0.59628822 22:0.67195931 23:0.53316832 24:0.64610449 34:1 62:1 104:1 119:1 123:1 136:1 
954.2576395586938 1:0.5992268 2:1 3:0.70046083 4:0.69501861 5:0.35514888 6:0.75996113 7:0.41747514 8:0.76993464 9:0.7202397 10:0.61816031 11:0.42870439 12:0.072350175 13:0.48160483 14:0 15:0.57687075 16:0.40927419 17:0.49798387 18:0.75830346 19:0.7753396 20:0.44120248 21:0.61142529 22:0.54525584 23:0.40704494 24:0.9601084 60:1 65:1 71:1 116:1 124:1 141:1 
2048 1:0.46244477 2:0.97141529 3:0.8662614 4:0.84090909 5:0.40826613 6:0.61678005 7:0.40362108 8:0.68699187 9:0.7202397 10:0.58093834 11:0.44221753 12:0.44374774 13:0.33881585 14:0 15:0.43537415 16:0.85232975 17:0.50921659 18:0.44095454 19:0.74676724 20:0.58045977 21:0.50968536 22:0.32166802 23:1 24:1 50:1 62:1 104:1 106:1 133:1 149:1 
536.9519991884807 1:0.31653841 2:0.7077319 3:0.58430181 4:1 5:0.53427419 6:0.75996113 7:0.55200501 8:0.67823129 9:0.57317703 10:0.69172194 11:0.66890047 12:0.27010732 13:0.48160483 14:0 15:0.63722944 16:0.95830055 17:0.44773223 18:0.7172043 19:0.7753396 20:0.57421289 21:0.65628293 22:0.57444157 23:0.52937294 24:0.75518707 46:1 62:1 70:1 122:1 130:1 135:1 
2048 1:0.32747119 2:1 3:0.4823887 4:0.76959248 5:0.53427419 6:0.45165993 7:0.41747514 8:0.76993464 9:0.84122125 10:0.71599288 11:0.65471167 12:0.97045701 13:0 14:0 15:0.66766917 16:0.59966915 17:0.77024358 18:0.71146953 19:0.7110904 20:0.75066313 21:0.65068493 22:0.52240437 23:0.69826733 24:0.64610449 47:1 61:1 70:1 105:1 123:1 135:1 
2048 1:0.60172523 2:0.63349698 3:0.60900801 4:0.76959248 5:0.57917889 6:0.60234647 7:0.28513329 8:0.73170732 9:0.57317703 10:0.71599288 11:0.45109321 12:0.33127021 13:0.20800273 14:0 15:0.43537415 16:0.53194181 17:0.49798387 18:0.51699618 19:0.68811117 20:0.46273637 21:0.59628822 22:0.56805477 23:0.50480648 24:0.86816701 43:1 62:1 72:1 115:1 124:1 135:1 
329.7446963273487 1:0.47312224 2:0.97620846 3:0.99620061 4:0.78291536 5:0.46370968 6:0.61678005 7:0.25352766 8:0.7962963 9:0.76393368 10:0.72778828 11:0.74748458 12:0.18506804 13:0.19888583 14:0 15:0.43537415 16:0.87311828 17:0.82912442 18:1 19:0.74676724 20:0.47955092 21:0.65068493 22:0.4880368 23:0.56585755 24:0.9601084 60:1 61:1 83:1 105:1 123:1 135:1 
2048 1:0.50140581 2:0.63300245 3:0.70046083 4:0.69501861 5:0.47436093 6:0.5451895 7:0.55727554 8:0.57222222 9:0.71117194 10:0.49883123 11:0.60253165 12:0.97045701 13:0.33420976 14:0 15:0.74666667 16:0.5096543 17:0.5290562 18:0.7172043 19:0.74712644 20:0.68835394 21:0.61142529 22:0.4880368 23:0.56585755 24:0.62204973 55:1 62:1 70:1 105:1 123:1 135:1 
2048 1:0.18969072 2:0.57000268 3:0.49715872 4:0.84090909 5:0.50403226 6:0.52595622 7:0.34314331 8:0.67823129 9:0.63969293 10:0.43877144 11:0.42870439 12:0.18506804 13:0.15886045 14:0 15:0.42197802 16:0.50486431 17:0.58016008 18:0.9027186 19:0.80689655 20:0.50470219 21:0.70593924 22:0.74201898 23:0.53316832 24:0.64713357 25:1 64:1 94:1 105:1 126:1 141:1 
967.5748458647112 1:0.46814264 2:0.48662063 3:0.60900801 4:0.76959248 5:0.40826613 6:0.61793473 7:0.3663469 8:0.45 9:0.71324928 10:0.58093834 11:0.49783478 12:0.33127021 13:0.12937396 14:0 15:0.6562212 16:0.55297491 17:0.2875576 18:0.89784946 19:0.66200068 20:0.55728587 21:1 22:0.52240437 23:0.56585755 24:0.71402383 36:1 61:1 95:1 121:1 123:1 136:1 
1406.672747333205 1:0.46814264 2:0.48662063 3:0.80474428 4:0.70202937 5:0.35514888 6:0.46825639 7:0.40362108 8:0.85494506 9:0.61361965 10:0.61816031 11:0.49783478 12:0.25267182 13:0.08196319 14:0 15:0.66766917 16:0.85232975 17:0.50921659 18:0.89784946 19:0.68811117 20:0.79802956 21:0.61834094 22:0.54525584 23:0.69826733 24:0.62650872 27:1 61:1 97:1 105:1 132:1 136:1 
2048 1:0.46244477 2:0.54238158 3:0.76443769 4:0.7085321 5:0.40826613 6:0.65038377 7:0.42208647 8:0.64516129 9:1 10:0.58093834 11:0.44221753 12:0.90293018 13:0.12937396 14:0 15:0.41611722 16:0.55297491 17:0.54189359 18:1 19:0.66200068 20:0.50470219 21:0.70593924 22:0.52240437 23:0.40454712 24:0.64713357 27:1 61:1 104:1 105:1 129:1 136:1 
1160.050407652506 1:0.46244477 2:1 3:0.57135383 4:0.45615964 5:0.53591523 6:0.5451895 7:0.44524876 8:0.62285714 9:0.57967222 10:0.56836799 11:0.42870439 12:0.44374774 13:0.20800273 14:0 15:0.43265306 16:0.85232975 17:0.2875576 18:1 19:0.93869732 20:0.63630449 21:0.54325669 22:0.67195931 23:0.53316832 24:0.64713357 33:1 63:1 83:1 105:1 124:1 137:1 
2048 1:0.40463918 2:0.97141529 3:0.70046083 4:0.60670364 5:0.35514888 6:0.30477351 7:0.37535244 8:0.64516129 9:0.80037345 10:0.75213675 11:0.44221753 12:1 13:0.12192881 14:0 15:0.38571429 16:0.55297491 17:0.2875576 18:0.62508507 19:0.74712644 20:0.62835249 21:0.8599101 22:0.51616129 23:0.40704494 24:0.80027061 27:1 62:1 97:1 105:1 129:1 136:1 
2048 1:0.28865979 2:0.97620846 3:0.55850102 4:0.84090909 5:0.45892564 6:0.58855685 7:0.28513329 8:0.55388889 9:0.80037345 10:0.43877144 11:0.42870439 12:0.09801037 13:0.12937396 14:0 15:0.43537415 16:0.70779997 17:0.50921659 18:0.44095454 19:0.7753396 20:0.62835249 21:0.59628822 22:0.48624293 23:0.50502522 24:0.75518707 35:1 61:1 104:1 105:1 123:1 135:1 
2048 1:0.46244477 2:0.68632602 3:0.36455167 4:0.60670364 5:0.47436093 6:0.75996113 7:0.40362108 8:0.45 9:0.53163017 10:0.72877847 11:0.42870439 12:0.44374774 13:0.50653194 14:0 15:0.44926108 16:0.95830055 17:0.58016008 18:0.51699618 19:0.85221675 20:0.55728587 21:0.48246968 22:0.55620388 23:0.470027 24:0.85263473 50:1 62:1 90:1 106:1 125:1 158:1 
2048 1:0.32747119 2:0.63300245 3:0.36455167 4:0.60670364 5:0.47436093 6:0.5676656 7:0.40634675 8:0.50322581 9:0.7202397 10:0.72877847 11:0.66890047 12:0.27010732 13:0.33881585 14:0 15:0.57619048 16:0.55297491 17:0.69607198 18:0.75830346 19:0.75146389 20:0.55728587 21:0.41970667 22:0.67195931 23:0.69826733 24:0.73917914 30:1 61:1 86:1 111:1 123:1 135:1 
652.2342503013282 1:0.46244477 2:0.97620846 3:0.58430181 4:0.57027168 5:0.60139654 6:0.5451895 7:0.55727554 8:0.85494506 9:0.76666667 10:0.72778828 11:0.50693768 12:0.36134791 13:0.61463972 14:0 15:0.4987013 16:0.62365591 17:0.77024358 18:0.7172043 19:0.80689655 20:0.41954023 21:0.65068493 22:0.48624293 23:0.52937294 24:0.73917914 56:1 66:1 87:1 106:1 125:1 158:1 
2048 1:0.46244477 2:0.7077319 3:0.80474428 4:0.55950769 5:0.53427419 6:0.58855685 7:0.37443609 8:0.85494506 9:0.71117194 10:0.49883123 11:0.68293832 12:0.25101014 13:0.15886045 14:0 15:0.34285714 16:0.85232975 17:0.5290562 18:1 19:0.74712644 20:0.75066313 21:0.61142529 22:0.4880368 23:0.40704494 24:0.80458295 60:1 64:1 104:1 105:1 123:1 135:1 
1474.842917114064 1:0.50140581 2:0.48662063 3:0.55850102 4:0.55950769 5:0.36467176 6:0.61678005 7:0.25352766 8:0.76993464 9:0.97328372 10:0.71599288 11:0.61085539 12:0.23134517 13:0.62379301 14:0 15:0.43537415 16:0.55297491 17:0.6514977 18:0.71146953 19:0.93869732 20:0.44120248 21:0.70593924 22:0.56805477 23:0.50502522 24:0.85263473 39:1 63:1 70:1 105:1 123:1 135:1 
1498.909043690631 1:0.47312224 2:0.57000268 3:0.74354103 4:1 5:0.44354839 6:0.40712203 7:0.34314331 8:0.80793651 9:0.61361965 10:0.69172194 11:0.41350211 12:0.12262015 13:0.039419612 14:0 15:0.57687075 16:0.62365591 17:0.70017281 18:0.51699618 19:0.7110904 20:0.44120248 21:0.94178082 22:0.51616129 23:0.56585755 24:0.9601084 41:1 61:1 104:1 105:1 123:1 158:1 
2048 1:0.46244477 2:0.68632602 3:0.60900801 4:0.7085321 5:0.46370968 6:0.37644037 7:0.28513329 8:0.73809524 9:0.84270789 10:1 11:0.65471167 12:0.25101014 13:0.20800273 14:0 15:0.41611722 16:0.57035199 17:0.49798387 18:0.88195418 19:0.80689655 20:0.68835394 21:0.37682498 22:0.52240437 23:0.41635497 24:0.80458295 53:1 63:1 104:1 122:1 124:1 148:1 
1623.221172249418 1:0.40463918 2:0.70916055 3:0.67061597 4:0.73265413 5:0.50403226 6:0.75996113 7:0.40362108 8:0.57222222 9:0.64440021 10:0.71599288 11:0.74748458 12:0.33127021 13:0.12937396 14:0 15:0.57619048 16:0.70779997 17:0.58016008 18:0.62508507 19:0.69332355 20:0.47716682 21:0.50968536 22:0.4880368 23:0.40878012 24:0.75518707 43:1 66:1 100:1 115:1 130:1 158:1 
2048 1:0.50140581 2:0.66465257 3:0.36455167 4:0.56732997 5:0.35514888 6:0.45165993 7:0.40362108 8:0.48333333 9:0.76393368 10:0.62318841 11:0.45898734 12:0.25101014 13:0.33881585 14:0 15:0.63722944 16:0.62365591 17:0.49798387 18:1 19:0.66200068 20:0.57421289 21:0.48246968 22:0.91518948 23:0.46640414 24:0.93136572 56:1 62:1 70:1 106:1 125:1 158:1 
536.0934671960612 1:0.30143433 2:0.59486405 3:0.58430181 4:0.49465241 5:0.34384666 6:0.60234647 7:0.37443609 8:0.76993464 9:0.57317703 10:0.82898551 11:0.96019961 12:0.18506804 13:0.12937396 14:0 15:0.63722944 16:0.55297491 17:0.60672615 18:0.70776968 19:1 20:0.58045977 21:0.35049229 22:0.55620388 23:0.56585755 24:0.93136572 26:1 64:1 104:1 110:1 123:1 158:1 
2048 1:0.1472754 2:0.70916055 3:0.60572672 4:0.73265413 5:0.40826613 6:0.5676656 7:0.41747514 8:0.7962963 9:0.7908616 10:0.72877847 11:0.45109321 12:0.09801037 13:0.15886045 14:0 15:0.69915966 16:0.57035199 17:0.50921659 18:0.62508507 19:0.85221675 20:0.57421289 21:0.48246968 22:0.47099503 23:0.41930693 24:0.71402383 29:1 61:1 104:1 108:1 123:1 135:1 
1710.811364708828 1:0.46814264 2:0.76218311 3:0.55850102 4:0.7085321 5:1 6:0.65038377 7:0.55727554 8:0.85494506 9:0.7202397 10:1 11:0.44221753 12:0.22182173 13:0.12937396 14:0 15:0.41611722 16:0.95830055 17:0.60672615 18:0.75830346 19:0.80689655 20:0.45812808 21:0.54325669 22:0.32166802 23:0.40878012 24:0.5408961 59:1 61:1 71:1 118:1 123:1 158:1 
2048 1:0.46244477 2:0.62726586 3:0.76443769 4:0.3614102 5:0.40826613 6:0.60234647 7:0.34633459 8:0.57222222 9:0.76666667 10:0.69172194 11:0.45109321 12:0.27010732 13:0.31520961 14:0 15:0.43537415 16:0.59966915 17:0.50921659 18:0.97786947 19:0.74712644 20:0.75066313 21:0.50968536 22:0.56805477 23:0.40704494 24:0.64713357 30:1 61:1 73:1 105:1 123:1 152:1 
2048 1:0.18969072 2:0.70916055 3:0.55850102 4:0.60670364 5:0.44354839 6:0.60234647 7:0.55200501 8:0.78478261 9:0.61227995 10:0.61816031 11:0.42870439 12:0.25653542 13:0.32076494 14:0 15:0.38571429 16:0.53194181 17:0.60672615 18:1 19:0.44946492 20:0.79802956 21:0.61834094 22:0.55620388 23:0.40704494 24:0.75518707 31:1 61:1 89:1 105:1 123:1 158:1 
1215.096628707352 1:0.50140581 2:0.48662063 3:0.8662614 4:0.3614102 5:0.53591523 6:0.45165993 7:0.37443609 8:0.76993464 9:0.64440021 10:0.71599288 11:0.80632911 12:0.18506804 13:1 14:0 15:0.57619048 16:0.59966915 17:0.58016008 18:0.7172043 19:0.66200068 20:0.58045977 21:0.48246968 22:0.74201898 23:0.52146144 24:0.9601084 25:1 61:1 84:1 105:1 123:1 158:1 
2048 1:0.5529522 2:0.54238158 3:0.76443769 4:0.84090909 5:0.34384666 6:0.30477351 7:0.41747514 8:0.73170732 9:0.84122125 10:0.63768116 11:0.44221753 12:0.97045701 13:0.12937396 14:0 15:0.34285714 16:0.59966915 17:0.69607198 18:0.87543541 19:0.80689655 20:0.55728587 21:0.59628822 22:0.45807627 23:0.40336634 24:0.62650872 25:1 61:1 71:1 122:1 126:1 138:1 
1579.66424420472 1:0.54815187 2:0.48662063 3:0.58430181 4:0.7085321 5:0.47436093 6:0.30477351 7:0.55727554 8:0.48333333 9:0.80037345 10:0.56836799 11:0.96019961 12:0.30869408 13:0.15886045 14:0 15:0.69915966 16:0.54050179 17:0.6514977 18:0.93385846 19:0.68837803 20:0.50470219 21:0.41970667 22:0.51616129 23:0.69826733 24:0.9601084 35:1 66:1 93:1 122:1 125:1 136:1 
243.7520844117443 1:0.40463918 2:0.97620846 3:0.8662614 4:0.57027168 5:0.40826613 6:0.75996113 7:0.25295381 8:0.50322581 9:0.71324928 10:0.72778828 11:0.80632911 12:0.97045701 13:0.12937396 14:0 15:0.52063492 16:0.55297491 17:0.2875576 18:0.44095454 19:0.74712644 20:0.47955092 21:0.37682498 22:0.55512187 23:0.46278128 24:0.93136572 44:1 62:1 86:1 105:1 123:1 149:1 
2048 1:0.40463918 2:1 3:0.70046083 4:0.55950769 5:0.45922939 6:0.46825639 7:0.3663469 8:0.73170732 9:0.57967222 10:0.62318841 11:0.44221753 12:0.25267182 13:0.62379301 14:0 15:0.63722944 16:0.53530466 17:0.81692501 18:0.62508507 19:0.68811117 20:0.41954023 21:0.61142529 22:0.56805477 23:0.41930693 24:0.86816701 44:1 61:1 73:1 105:1 123:1 149:1 
2048 1:0.5992268 2:0.52713824 3:0.55850102 4:0.45615964 5:0.40826613 6:0.75996113 7:0.34633459 8:0.73170732 9:0.97328372 10:0.7787068 11:0.49783478 12:0.3689789 13:0.33881585 14:0 15:0.43537415 16:0.53530466 17:0.60672615 18:0.75830346 19:0.7110904 20:0.55728587 21:0.70593924 22:0.91518948 23:0.52146144 24:1 25:1 61:1 85:1 105:1 123:1 135:1 
1332.406165542324 1:0.60172523 2:0.76218311 3:0.8662614 4:0.76959248 5:0.56386576 6:0.5451895 7:0.41747514 8:0.85494506 9:0.84122125 10:0.61816031 11:0.50693768 12:0.23134517 13:1 14:0 15:0.42197802 16:0.55297491 17:0.70017281 18:0.62508507 19:0.44946492 20:0.50470219 21:0.61142529 22:0.47099503 23:0.46640414 24:0.76433445 46:1 62:1 78:1 114:1 128:1 135:1 
1229.181100829743 1:0.50140581 2:0.7077319 3:0.58430181 4:0.7085321 5:0.34384666 6:0.75996113 7:0.42208647 8:0.55388889 9:0.62640295 10:0.56836799 11:1 12:0.36134791 13:0.50653194 14:0 15:0.4987013 16:0.52197288 17:0.77024358 18:0.44095454 19:0.85221675 20:0.47955092 21:0.37682498 22:0.47099503 23:0.56585755 24:0.62204973 60:1 65:1 76:1 116:1 130:1 135:1 
2048 1:0.41237113 2:0.70916055 3:0.49715872 4:0.7085321 5:0.47436093 6:0.60234647 7:0.40362108 8:0.73170732 9:0.84122125 10:0.49883123 11:0.60253165 12:0.22182173 13:0.12192881 14:0 15:0.4987013 16:0.5096543 17:0.47533429 18:0.62508507 19:0.74712644 20:0.47955092 21:0.54325669 22:0.55620388 23:0.52146144 24:0.62650872 54:1 62:1 80:1 106:1 125:1 136:1 
2048 1:0.41237113 2:0.39048338 3:0.8662614 4:0.57027168 5:0.53591523 6:0.55176415 7:0.55727554 8:0.7962963 9:0.7202397 10:0.71599288 11:0.50693768 12:0.25101014 13:0.12937396 14:0 15:0.34285714 16:0.85232975 17:0.54189359 18:0.89784946 19:0.66200068 20:0.55728587 21:0.37682498 22:0.94879579 23:0.40336634 24:0.85263473 60:1 61:1 104:1 106:1 125:1 158:1 
2048 1:0.46814264 2:0.68632602 3:0.78865881 4:0.86190682 5:0.50403226 6:0.75996113 7:0.34314331 8:0.7962963 9:0.7908616 10:0.58093834 11:0.66890047 12:0.054867201 13:0.15886045 14:0 15:0.44926108 16:0.55297491 17:0.47533429 18:0.90129032 19:0.80689655 20:0.57421289 21:0.65628293 22:0.51616129 23:0.470027 24:0.62650872 47:1 61:1 78:1 122:1 123:1 158:1 
2048 1:0.51348136 2:0.56878922 3:0.60572672 4:0.70202937 5:0.44354839 6:0.61678005 7:0.50105947 8:0.29561403 9:0.61361965 10:0.43877144 11:0.64722069 12:0.3689789 13:0.20800273 14:0 15:0.57619048 16:0.53530466 17:0.69607198 18:0.9265233 19:0.93869732 20:0.58045977 21:0.94178082 22:0.48624293 23:0.50502522 24:0.48762603 28:1 61:1 70:1 105:1 123:1 144:1 
2048 1:0.40463918 2:0.48662063 3:0.49715872 4:0.45615964 5:0.50403226 6:0.5676656 7:0.44524876 8:0.45 9:0.63969293 10:0.63768116 11:0.96019961 12:0.12262015 13:0.33881585 14:0 15:0.57619048 16:0.57035199 17:0.54189359 18:0.59451047 19:0.93333333 20:0.50470219 21:0.6835506 22:0.47099503 23:0.40336634 24:0.75518707 27:1 61:1 70:1 105:1 123:1 135:1 
2048 1:0.46814264 2:0.57000268 3:0.49715872 4:0.45615964 5:0.45922939 6:0.5451895 7:0.44524876 8:0.50322581 9:0.57317703 10:0.73447205 11:0.96019961 12:0.12262015 13:0.039419612 14:0 15:0.57687075 16:0.70779997 17:0.70017281 18:0.89784946 19:0.69332355 20:0.44120248 21:0.50968536 22:0.45807627 23:0.41635497 24:0.93136572 36:1 61:1 76:1 106:1 125:1 136:1 
1322.186242135118 1:0.31296024 2:0.57000268 3:0.55850102 4:0.69501861 5:0.45922939 6:0.37644037 7:0.40634675 8:0.43589744 9:0.7908616 10:0.69172194 11:0.80632911 12:0.36134791 13:0.33881585 14:0 15:0.4987013 16:0.62365591 17:0.58016008 18:0.59451047 19:0.74712644 20:0.57421289 21:0.65068493 22:0.32166802 23:0.69826733 24:0.5408961 31:1 61:1 71:1 109:1 132:1 158:1 
2048 1:0.5992268 2:0.48662063 3:0.57109085 4:0.57027168 5:0.45922939 6:0.58855685 7:0.33018931 8:0.68699187 9:0.7202397 10:0.82898551 11:0.68293832 12:0.22182173 13:0.12937396 14:0 15:0.34285714 16:0.5096543 17:0.6514977 18:0.71146953 19:0.74676724 20:0.68835394 21:0.8599101 22:0.55512187 23:0.56277228 24:0.75518707 37:1 61:1 72:1 109:1 123:1 158:1 
1537.597448202422 1:1 2:0.62726586 3:0.29628651 4:0.56732997 5:0.53427419 6:0.58855685 7:0.34633459 8:0.73170732 9:0.64440021 10:0.63768116 11:0.66890047 12:0.25101014 13:0 14:0 15:0.52932331 16:0.52197288 17:0.47533429 18:0.87543541 19:0.7753396 20:0.41954023 21:0.61142529 22:0.5639884 23:0.62653465 24:0.80027061 58:1 61:1 94:1 110:1 123:1 137:1 
157.6928747450927 1:0.51546392 2:0.48662063 3:0.58430181 4:0.45615964 5:0.46370968 6:0.40712203 7:0.33018931 8:0.45 9:0.53163017 10:0.82898551 11:0.68293832 12:0.33127021 13:0.33881585 14:0 15:0.52063492 16:0.54050179 17:0.5290562 18:0.9027186 19:0.74712644 20:0.57421289 21:0.94178082 22:1 23:0.40704494 24:0.64713357 29:1 61:1 79:1 109:1 123:1 158:1 
2048 1:0.51546392 2:0.39048338 3:0.58430181 4:0.69501861 5:0.36467176 6:0.52002095 7:0.42208647 8:0.55388889 9:0.7908616 10:0.43877144 11:0.45109321 12:0.36134791 13:0.62379301 14:0 15:0.34285714 16:1 17:0.70017281 18:0.51699618 19:0.7110904 20:0.47716682 21:0.65628293 22:0.4880368 23:0.41635497 24:0.5408961 40:1 61:1 76:1 105:1 134:1 158:1 
2048 1:0.31296024 2:0.73850285 3:0.4823887 4:0.86190682 5:0.40826613 6:0.52595622 7:0.41747514 8:0.55388889 9:0.84270789 10:0.58093834 11:0.68293832 12:0.3689789 13:0.20800273 14:0 15:0.52063492 16:0.53194181 17:0.77024358 18:0.88195418 19:0.75146389 20:0.45812808 21:0.75984589 22:0.51616129 23:0.50480648 24:0.80027061 51:1 61:1 70:1 105:1 123:1 135:1 
2048 1:0.5529522 2:0.66465257 3:0.70046083 4:0.3614102 5:0.47436093 6:0.61678005 7:0.3663469 8:0.50322581 9:0.97328372 10:0.73447205 11:0.45898734 12:0.25101014 13:0.12937396 14:0 15:0.57687075 16:1 17:0.60672615 18:1 19:0.85221675 20:0.57421289 21:0.41970667 22:0.54525584 23:0.41635497 24:0.85263473 25:1 61:1 75:1 105:1 123:1 136:1 
210.7935261227821 1:0.30143433 2:1 3:0.78865881 4:0.73265413 5:0.45922939 6:0.5676656 7:0.40634675 8:0.48333333 9:0.57317703 10:0.63768116 11:0.68293832 12:0.30869408 13:0.12937396 14:0 15:0.43537415 16:0.50486431 17:0.49798387 18:0.97786947 19:0.93333333 20:0.54227681 21:0.75984589 22:0.55620388 23:0.41635497 24:0.80027061 26:1 66:1 104:1 111:1 123:1 135:1 
2048 1:0.1472754 2:0.6219249 3:0.78865881 4:0.73265413 5:0.45892564 6:0.45165993 7:0.55727554 8:0.45 9:0.97328372 10:0.64432367 11:0.66890047 12:0.44374774 13:0.12192881 14:0 15:0.43537415 16:0.53194181 17:0.5290562 18:0.51699618 19:0.98408488 20:0.44120248 21:0.65628293 22:0.91518948 23:0.470027 24:0.80027061 25:1 61:1 70:1 105:1 123:1 135:1 
1724.88458770306 1:0.1472754 2:0.54238158 3:0.55850102 4:0.76959248 5:0.60139654 6:0.58855685 7:0.40362108 8:0.68699187 9:0.53163017 10:0.69172194 11:0.68293832 12:0.09801037 13:0.48160483 14:0 15:0.41611722 16:0.87311828 17:0.50588838 18:0.44095454 19:0.75146389 20:0.8784029 21:0.66887842 22:0.47099503 23:0.40336634 24:0.64610449 60:1 61:1 104:1 110:1 123:1 151:1 
2048 1:0.1472754 2:0.73850285 3:0.55850102 4:0.55950769 5:0.44354839 6:0.52595622 7:0.37443609 8:0.64516129 9:0.61361965 10:0.56836799 11:0.80632911 12:0.30869408 13:0.48160483 14:0 15:0.4987013 16:0.63751493 17:0.70017281 18:0.87290323 19:0.44946492 20:0.68835394 21:0.54325669 22:0.45807627 23:0.50480648 24:0.62204973 27:1 61:1 75:1 105:1 123:1 135:1 
78.76872528838518 1:0.1472754 2:0.57000268 3:0.78865881 4:0.3614102 5:0.57917889 6:0.30477351 7:1 8:0.73170732 9:0.57317703 10:0.69172194 11:0.68293832 12:0.23134517 13:1 14:0 15:0.43265306 16:1 17:0.70017281 18:1 19:0.93333333 20:0.46273637 21:0.65628293 22:0.48624293 23:0.40336634 24:0.85237804 54:1 63:1 104:1 106:1 125:1 145:1 
1982.39432374485 1:0.46244477 2:0.48662063 3:0.57109085 4:0.65416928 5:0.57917889 6:0.55176415 7:0.42208647 8:0.62285714 9:0.92837981 10:0.49883123 11:0.74748458 12:0.30869408 13:0.32076494 14:0 15:0.43537415 16:1 17:0.77880184 18:0.87290323 19:0.66200068 20:0.26634958 21:0.48246968 22:0.55620388 23:0.40878012 24:0.9601084 26:1 67:1 70:1 107:1 130:1 142:1 
2048 1:0.5992268 2:0.6219249 3:0.4823887 4:0.60670364 5:0.53591523 6:0.75996113 7:0.28513329 8:0.73170732 9:0.71117194 10:0.82898551 11:0.45898734 12:0.44374774 13:0.20800273 14:0 15:0.52063492 16:0.53194181 17:0.54189359 18:0.87290323 19:0.44946492 20:0.44120248 21:0.54325669 22:0.55620388 23:1 24:0.62650872 25:1 61:1 70:1 105:1 123:1 135:1 
468.9538003301512 1:0.1472754 2:0.97620846 3:0.58430181 4:0.60670364 5:0.40826613 6:0.5451895 7:0.42208647 8:0.73809524 9:1 10:0.49883123 11:0.96483826 12:0.33127021 13:0 14:0 15:0.52932331 16:0.87311828 17:0.69607198 18:0.97786947 19:0.60344828 20:0.54227681 21:0.29763282 22:0.45807627 23:0.52937294 24:0.9601084 60:1 64:1 104:1 111:1 126:1 135:1 
2048 1:0.41237113 2:0.39048338 3:0.57135383 4:0.55950769 5:0.41980287 6:0.30477351 7:0.40362108 8:0.67823129 9:0.57967222 10:0.72778828 11:0.65471167 12:1 13:0.15886045 14:0 15:0.42197802 16:0.54050179 17:0.50588838 18:0.90129032 19:0.68837803 20:0.26634958 21:0.48246968 22:0.51616129 23:0.50480648 24:0.62204973 58:1 61:1 89:1 110:1 126:1 153:1 
2048 1:0.18969072 2:0.39048338 3:0.78865881 4:0.7085321 5:0.47436093 6:0.65038377 7:0.55200501 8:0.57222222 9:0.63969293 10:0.64432367 11:0.59957806 12:0.44374774 13:0.31520961 14:0 15:0.69915966 16:0.53194181 17:0.58016008 18:0.62508507 19:0.80689655 20:0.47716682 21:0.61834094 22:0.52240437 23:0.56585755 24:0.9601084 60:1 62:1 71:1 116:1 124:1 141:1 
2048 1:0.18969072 2:0.48662063 3:0.80474428 4:0.86190682 5:0.35514888 6:0.65038377 7:0.37443609 8:0.50322581 9:0.57317703 10:0.72877847 11:0.45109321 12:0.27010732 13:0.12937396 14:0 15:0.34285714 16:0.53530466 17:0.5290562 18:0.87543541 19:0.74676724 20:0.55728587 21:0.66887842 22:1 23:0.40704494 24:0.75518707 60:1 63:1 104:1 105:1 123:1 158:1 
2048 1:0.31653841 2:0.73850285 3:0.8662614 4:0.76959248 5:0.45922939 6:0.55176415 7:0.25352766 8:0.73170732 9:0.63969293 10:0.64432367 11:0.50693768 12:0.09801037 13:0.48160483 14:0 15:0.38571429 16:0.50486431 17:0.61619487 18:1 19:0.7753396 20:0.79802956 21:0.54325669 22:0.48624293 23:0.40336634 24:0.73917914 41:1 61:1 102:1 113:1 123:1 138:1 
1340.155582188626 1:0.18969072 2:0.7077319 3:0.60900801 4:0.57027168 5:0.3151528 6:0.40712203 7:0.33018931 8:1 9:0.84270789 10:0.63768116 11:0.74748458 12:0.27010732 13:0.32076494 14:0 15:0.57687075 16:0.54050179 17:0.77880184 18:0.9027186 19:0.7753396 20:0.57421289 21:0.94178082 22:0.51616129 23:0.46640414 24:0.76433445 32:1 63:1 104:1 116:1 124:1 158:1 
259.149164326709 1:0.51348136 2:0.66465257 3:0.60900801 4:0.55950769 5:0.35514888 6:0.46825639 7:0.37535244 8:0.48333333 9:0.64440021 10:0.72877847 11:0.96483826 12:0.97045701 13:0.039419612 14:0 15:0.52932331 16:0.87311828 17:0.56688906 18:0.84767025 19:1 20:0.57421289 21:0.54325669 22:0.55620388 23:0.53316832 24:0.48762603 52:1 61:1 73:1 122:1 123:1 135:1 
2048 1:0.30143433 2:0.57000268 3:0.99620061 4:0.76959248 5:0.50403226 6:0.60234647 7:1 8:0.64516129 9:0.84122125 10:0.73447205 11:0.45109321 12:0.22182173 13:0.33881585 14:0 15:0.4987013 16:0.53530466 17:0.5290562 18:0.62508507 19:0.85221675 20:0.79802956 21:0.6835506 22:0.51616129 23:0.56277228 24:0.62204973 30:1 61:1 70:1 105:1 123:1 135:1 
2048 1:0.60172523 2:0.52713824 3:0.80474428 4:1 5:0.45922939 6:0.55176415 7:0.33018931 8:0.50322581 9:0.61227995 10:0.58093834 11:0.68293832 12:0.09801037 13:0.12937396 14:0 15:0.4987013 16:0.5096543 17:0.69607198 18:0.44095454 19:0.74676724 20:0.79802956 21:0.37682498 22:0.47099503 23:1 24:0.5408961 56:1 61:1 77:1 106:1 133:1 149:1 
2048 1:0.46814264 2:0.54238158 3:0.67061597 4:0.57027168 5:0.36467176 6:0.5451895 7:0.34633459 8:0.67823129 9:0.80037345 10:0.62318841 11:0.66890047 12:0.90293018 13:0.20155419 14:0 15:0.44926108 16:0.95830055 17:0.5290562 18:0.7172043 19:0.68811117 20:0.63630449 21:0.6835506 22:0.3940951 23:0.41930693 24:0.5408961 60:1 66:1 71:1 113:1 132:1 136:1 
2048 1:0.1472754 2:0.6219249 3:0.70046083 4:0.56732997 5:0.45922939 6:0.55176415 7:0.25352766 8:0.67823129 9:0.80037345 10:0.56836799 11:0.68293832 12:0.27010732 13:0.12937396 14:0 15:0.34285714 16:0.70779997 17:1 18:0.75830346 19:0.7753396 20:0.54227681 21:0.70593924 22:0.94879579 23:0.52146144 24:0.80027061 60:1 63:1 71:1 121:1 126:1 137:1 
1666.140126529914 1:0.30143433 2:1 3:0.78865881 4:0.86190682 5:0.45922939 6:0.52595622 7:0.44524876 8:0.29561403 9:1 10:0.49883123 11:0.61085539 12:0.3689789 13:0.31520961 14:0 15:0.52932331 16:0.57035199 17:0.77880184 18:1 19:0.66200068 20:0.63630449 21:0.65628293 22:0.57444157 23:0.40336634 24:0.71402383 26:1 66:1 91:1 105:1 123:1 142:1 
273.6917058272521 1:0.50140581 2:0.39048338 3:0.4823887 4:0.84090909 5:0.45922939 6:0.45165993 7:0.55727554 8:0.55388889 9:0.57317703 10:0.72778828 11:0.61085539 12:0.054867201 13:0.62379301 14:0 15:0.34285714 16:0.52197288 17:0.69607198 18:0.62508507 19:0.80689655 20:0.68835394 21:0.50968536 22:0.55620388 23:0.50502522 24:0.93136572 60:1 61:1 72:1 107:1 127:1 158:1 
2048 1:0.32747119 2:0.48662063 3:0.49715872 4:0.7085321 5:0.47436093 6:0.30477351 7:0.37443609 8:0.60327869 9:0.62640295 10:1 11:0.60253165 12:0.30869408 13:0.33881585 14:0 15:0.38571429 16:0.59966915 17:0.69607198 18:0.7172043 19:1 20:0.50470219 21:0.70593924 22:0.47099503 23:0.470027 24:0.71402383 29:1 61:1 103:1 107:1 123:1 158:1 
2048 1:0.32747119 2:0.59486405 3:1 4:0.93705659 5:0.41980287 6:0.5676656 7:0.34314331 8:0.80793651 9:0.61361965 10:0.73447205 11:0.68293832 12:0.33127021 13:0.20800273 14:0 15:0.57619048 16:0.53530466 17:0.50921659 18:0.44095454 19:0.4078478 20:0.79802956 21:0.61142529 22:0.5639884 23:0.40336634 24:0.64610449 32:1 66:1 91:1 116:1 123:1 135:1 
2048 1:0.60172523 2:0.48662063 3:0.80474428 4:0.86190682 5:0.44354839 6:0.46825639 7:0.28513329 8:0.57222222 9:0.63969293 10:0.56836799 11:0.68293832 12:0.27010732 13:0.20155419 14:0 15:0.57687075 16:0.87311828 17:0.77880184 18:0.51699618 19:0.68837803 20:0.41954023 21:0.65628293 22:0.3940951 23:0.46640414 24:0.64713357 32:1 61:1 70:1 105:1 123:1 135:1 
1595.319575330426 1:0.30143433 2:0.59486405 3:0.78865881 4:0.55950769 5:0.35514888 6:0.60234647 7:0.34633459 8:0.55388889 9:0.61227995 10:0.71599288 11:0.45898734 12:1 13:0.33881585 14:0 15:0.38571429 16:0.87311828 17:0.47533429 18:0.71146953 19:0.74712644 20:0.47716682 21:0.29763282 22:0.48624293 23:1 24:0.80027061 26:1 66:1 77:1 107:1 123:1 135:1 
2048 1:0.30143433 2:0.52713824 3:0.8662614 4:0.57027168 5:0.50403226 6:0.60234647 7:0.41747514 8:0.7962963 9:0.84270789 10:0.72778828 11:0.61085539 12:0.25653542 13:0.12937396 14:0 15:0.43537415 16:0.59966915 17:0.60672615 18:0.97786947 19:0.7110904 20:0.57421289 21:0.61142529 22:0.56805477 23:0.46640414 24:0.9601084 25:1 62:1 73:1 105:1 123:1 158:1 
745.2943811443336 1:0.51348136 2:0.63349698 3:0.67061597 4:0.57027168 5:0.3151528 6:0.52595622 7:0.40634675 8:0.57222222 9:0.7908616 10:0.78772379 11:0.74748458 12:1 13:0.15886045 14:0 15:0.52063492 16:0.55324315 17:0.58016008 18:0.97786947 19:0.93869732 20:0.44120248 21:0.65628293 22:0.3940951 23:0.46640414 24:1 26:1 66:1 82:1 122:1 123:1 149:1 
1325.364463551329 1:0.5529522 2:0.66465257 3:0.4823887 4:0.57027168 5:0.36467176 6:0.52595622 7:0.44524876 8:0.48333333 9:0.84270789 10:0.70600414 11:0.61085539 12:0.22182173 13:0.20800273 14:0 15:0.69915966 16:0.85232975 17:0.5290562 18:0.84767025 19:0.69332355 20:0.63630449 21:0.61142529 22:0.32166802 23:0.52146144 24:0.40729133 25:1 65:1 104:1 105:1 127:1 148:1 
2048 1:0.28865979 2:0.48662063 3:0.60900801 4:1 5:0.35514888 6:0.65038377 7:0.40362108 8:0.55388889 9:0.97328372 10:0.63768116 11:0.59957806 12:0.3689789 13:0.32076494 14:0 15:0.43265306 16:0.72759857 17:0.70017281 18:0.87543541 19:0.68837803 20:0.47955092 21:0.41970667 22:0.45807627 23:0.69826733 24:0.62204973 36:1 61:1 76:1 106:1 125:1 136:1 
841.4677981693616 1:0.1472754 2:0.6219249 3:0.60572672 4:0.84090909 5:0.50403226 6:0.52002095 7:0.37443609 8:0.45 9:0.97328372 10:0.63768116 11:0.96019961 12:1 13:0.08196319 14:0 15:0.6562212 16:0.53194181 17:0.60672615 18:0.87290323 19:0.4277072 20:0.45812808 21:0.37682498 22:0.45807627 23:0.50480648 24:0.9601084 44:1 64:1 84:1 105:1 123:1 135:1 
2048 1:0.5992268 2:0.70916055 3:0.49715872 4:0.7085321 5:0.53591523 6:0.40712203 7:0.3663469 8:0.7962963 9:0.63969293 10:0.71599288 11:0.68293832 12:0.054867201 13:0.33420976 14:0 15:0.38571429 16:0.53530466 17:0.50921659 18:0.71146953 19:0.68837803 20:0.55728587 21:0.41970667 22:0.51616129 23:0.40704494 24:0.73917914 41:1 64:1 78:1 120:1 123:1 158:1 
2048 1:0.5992268 2:0.76218311 3:0.67061597 4:0.7085321 5:0.45892564 6:0.65038377 7:0.25352766 8:0.45 9:0.71117194 10:0.43877144 11:0.66890047 12:0.97045701 13:0.08196319 14:0 15:0.38571429 16:0.63751493 17:0.69607198 18:0.44095454 19:0.68837803 20:0.79802956 21:0.61142529 22:0.4880368 23:0.46640414 24:0.93136572 25:1 63:1 70:1 105:1 123:1 135:1 
826.3574853916044 1:0.51546392 2:0.76218311 3:0.6615087 4:0.7085321 5:0.60139654 6:0.46825639 7:0.34633459 8:0.48333333 9:0.61361965 10:0.63768116 11:0.49783478 12:0.44374774 13:0.20800273 14:0 15:0.63722944 16:0.5096543 17:0.56688906 18:0.89784946 19:0.93333333 20:0.44120248 21:0.65628293 22:0.4880368 23:0.52937294 24:0.85263473 46:1 62:1 86:1 111:1 123:1 155:1 
71.18459011424078 1:0.31653841 2:0.6219249 3:0.8662614 4:0.57027168 5:0.53591523 6:0.75996113 7:0.55727554 8:0.76993464 9:0.57317703 10:0.73447205 11:0.65471167 12:0.3689789 13:0.33420976 14:0 15:0.57687075 16:0.5096543 17:0.69607198 18:0.44095454 19:0.93333333 20:0.41954023 21:0.94178082 22:0.94879579 23:0.52146144 24:0.64610449 32:1 62:1 104:1 105:1 127:1 137:1 
1422.39515697373 1:0.40463918 2:0.57000268 3:0.60900801 4:0.49465241 5:0.45922939 6:0.40712203 7:0.44524876 8:0.7962963 9:0.97328372 10:0.58093834 11:1 12:0.23134517 13:0.20155419 14:0 15:0.74666667 16:0.52197288 17:0.81692501 18:0.44095454 19:0.4078478 20:0.41954023 21:0.41970667 22:0.51616129 23:0.40336634 24:0.80027061 26:1 62:1 104:1 122:1 123:1 154:1 
2048 1:0.51546392 2:0.54238158 3:0.60572672 4:0.7085321 5:0.56386576 6:0.45165993 7:0.25352766 8:0.57222222 9:0.57317703 10:0.72778828 11:0.42870439 12:0.054867201 13:0.12937396 14:0 15:0.44926108 16:0.5096543 17:0.56688906 18:1 19:0.98408488 20:0.68835394 21:0.37682498 22:0.52240437 23:0.69826733 24:0.76433445 43:1 61:1 87:1 122:1 123:1 135:1 
2048 1:0.51348136 2:0.68632602 3:0.8662614 4:0.56732997 5:0.40826613 6:0.65038377 7:0.37535244 8:0.85494506 9:0.71117194 10:0.56836799 11:0.74748458 12:0.97045701 13:0.039419612 14:0 15:0.38571429 16:0.55297491 17:0.49798387 18:0.44095454 19:0.4078478 20:0.68835394 21:0.48246968 22:0.74201898 23:0.41635497 24:0.48762603 52:1 61:1 104:1 121:1 123:1 142:1 
1915.42910727553 1:0.28865979 2:0.48662063 3:0.36455167 4:0.45615964 5:0.36467176 6:0.52595622 7:0.37443609 8:0.85494506 9:0.84270789 10:0.43877144 11:0.96483826 12:1 13:0.48160483 14:0 15:0.52932331 16:0.53194181 17:0.77880184 18:0.75830346 19:0.4277072 20:0.54227681 21:0.41970667 22:0.51616129 23:0.41635497 24:0.75518707 49:1 62:1 104:1 113:1 123:1 136:1 
2048 1:0.46244477 2:0.62726586 3:0.49715872 4:0.57027168 5:0.59398263 6:0.5451895 7:0.25352766 8:0.50322581 9:0.92837981 10:0.70600414 11:0.49783478 12:0.25653542 13:0.48160483 14:0 15:0.38571429 16:0.54050179 17:0.54189359 18:0.88195418 19:0.98408488 20:0.61900757 21:0.70593924 22:0.67195931 23:0.40878012 24:0.62650872 35:1 66:1 93:1 120:1 123:1 158:1 
2048 1:0.46814264 2:0.76218311 3:0.70046083 4:0.60670364 5:0.56386576 6:0.52002095 7:0.40362108 8:0.62285714 9:0.7908616 10:0.73447205 11:0.96019961 12:0.18506804 13:0.33881585 14:0 15:0.43537415 16:0.87311828 17:0.50921659 18:1 19:0.74712644 20:0.79802956 21:0.37682498 22:0.32166802 23:0.46640414 24:1 57:1 61:1 80:1 119:1 123:1 157:1 
2048 1:0.46814264 2:0.66465257 3:0.60900801 4:1 5:0.36467176 6:0.61678005 7:0.42208647 8:0.7962963 9:0.61361965 10:0.7787068 11:0.80632911 12:0.09801037 13:0.12937396 14:0 15:0.52063492 16:0.57035199 17:0.56688906 18:0.44095454 19:0.80689655 20:0.68835394 21:0.61142529 22:0.32166802 23:0.46640414 24:0.64713357 25:1 62:1 84:1 105:1 123:1 135:1 
2048 1:0.50140581 2:0.62726586 3:0.78865881 4:0.65416928 5:0.46370968 6:0.52217826 7:0.50105947 8:0.7962963 9:0.7202397 10:0.71599288 11:0.49783478 12:1 13:0.19888583 14:0 15:0.4987013 16:0.53194181 17:0.56688906 18:0.44095454 19:0.66200068 20:0.47955092 21:0.65628293 22:0.51616129 23:0.56277228 24:1 59:1 61:1 104:1 106:1 133:1 152:1 
2048 1:0.5992268 2:0.52713824 3:0.58430181 4:0.7085321 5:0.53688769 6:0.30477351 7:0.33018931 8:0.85494506 9:0.71324928 10:0.64432367 11:0.64722069 12:0.33127021 13:0.20155419 14:0 15:0.4987013 16:0.85232975 17:0.58016008 18:0.62508507 19:0.93869732 20:0.47955092 21:0.54325669 22:0.51616129 23:0.56277228 24:0.62650872 60:1 64:1 78:1 121:1 129:1 136:1 
2048 1:0.51348136 2:0.6219249 3:0.58430181 4:0.47301136 5:0.35514888 6:0.5451895 7:0.34314331 8:0.73809524 9:0.57967222 10:0.73447205 11:0.41350211 12:0.36134791 13:0.48160483 14:0 15:0.42197802 16:0.62365591 17:0.50921659 18:0.87290323 19:0.68837803 20:0.50470219 21:0.59628822 22:0.94879579 23:0.40454712 24:0.86816701 60:1 65:1 78:1 105:1 123:1 135:1 
214.2062230643795 1:0.50140581 2:0.56878922 3:0.60900801 4:0.65416928 5:0.50403226 6:0.5451895 7:0.34314331 8:0.55388889 9:0.71117194 10:0.7787068 11:0.49783478 12:0.18506804 13:0.33881585 14:0 15:0.69915966 16:0.54050179 17:0.69607198 18:0.89784946 19:0.85221675 20:0.79802956 21:1 22:0.55620388 23:0.52146144 24:0.62650872 29:1 63:1 71:1 109:1 123:1 137:1 
2048 1:0.54815187 2:0.62726586 3:0.60572672 4:0.45615964 5:0.57917889 6:0.5451895 7:0.41747514 8:0.67823129 9:0.57317703 10:0.7787068 11:0.41350211 12:1 13:0.20800273 14:0 15:0.4987013 16:0.52197288 17:0.5290562 18:0.93385846 19:0.74712644 20:0.47955092 21:0.54325669 22:0.51616129 23:0.46640414 24:0.80027061 36:1 65:1 83:1 114:1 128:1 135:1 
2048 1:0.32747119 2:0.7077319 3:0.58430181 4:0.57027168 5:0.46370968 6:0.55176415 7:0.34314331 8:0.50322581 9:0.7202397 10:0.61816031 11:0.68293832 12:0 13:0.48160483 14:0 15:0.57687075 16:0.95830055 17:0.49798387 18:0.87290323 19:0.66200068 20:0.58045977 21:0.35049229 22:0.55620388 23:0.46278128 24:0.76433445 58:1 63:1 104:1 109:1 127:1 148:1 
1171.872782921832 1:0.31653841 2:0.76218311 3:0.49715872 4:0.73265413 5:0.45922939 6:0.5676656 7:0.50105947 8:0.68699187 9:0.63969293 10:0.75213675 11:0.80632911 12:0.22182173 13:0.48160483 14:0 15:0.63722944 16:0.55297491 17:0.81692501 18:0.81861913 19:0.69332355 20:0.46273637 21:0.35049229 22:0.48624293 23:0.41930693 24:0.48762603 59:1 61:1 87:1 106:1 123:1 143:1 
2048 1:0.51348136 2:0.63349698 3:0.60900801 4:0.3614102 5:0.46370968 6:0.58855685 7:0.25295381 8:0.67823129 9:0.76666667 10:0.58093834 11:1 12:0.054867201 13:0.61463972 14:0 15:0.52932331 16:0.59966915 17:0.56688906 18:0.70776968 19:0.7110904 20:0.75066313 21:0.48246968 22:0.55512187 23:0.52937294 24:0.9601084 60:1 66:1 97:1 106:1 125:1 158:1 
2048 1:0.50140581 2:0.54238158 3:0.78865881 4:0.47301136 5:0.53591523 6:0.55176415 7:0.44524876 8:0.60327869 9:0.97328372 10:0.40993789 11:0.42870439 12:0.36134791 13:0.12937396 14:0 15:0.6562212 16:0.62365591 17:0.77024358 18:0.87290323 19:0.69332355 20:0.41954023 21:0.66887842 22:0.55620388 23:0.41930693 24:0.73917914 35:1 61:1 101:1 105:1 123:1 135:1 
2048 1:0.40463918 2:0.7077319 3:0.70046083 4:0.57027168 5:0.60139654 6:0.75996113 7:0.37443609 8:0.62285714 9:0.7908616 10:0.69172194 11:0.68293832 12:0.09801037 13:0.057843997 14:0 15:0.66766917 16:0.55297491 17:0.5290562 18:0.7172043 19:0.68811117 20:0.58045977 21:0.61834094 22:0.56805477 23:0.40336634 24:0.62650872 58:1 61:1 70:1 122:1 123:1 155:1 
2048 1:0.18969072 2:0.97620846 3:0.55850102 4:0.45615964 5:0.56386576 6:0.45165993 7:0.50105947 8:0.55388889 9:0.7908616 10:0.73447205 11:0.44221753 12:0.22182173 13:0.15886045 14:0 15:0.4987013 16:0.57035199 17:0.61619487 18:0.90129032 19:0.4277072 20:0.46273637 21:0.50968536 22:0.3940951 23:0.69826733 24:0.73917914 36:1 67:1 104:1 105:1 125:1 136:1 
2048 1:0.41237113 2:0.68632602 3:0.70046083 4:0.57027168 5:0.53688769 6:0.5676656 7:0.28513329 8:0.78478261 9:0.84122125 10:0.61816031 11:0.60253165 12:0.36134791 13:0 14:0 15:0.34285714 16:0.87311828 17:0.54189359 18:0.7172043 19:0.4277072 20:0.50470219 21:0.54325669 22:0.32166802 23:0.53316832 24:1 34:1 61:1 100:1 105:1 126:1 153:1 
2048 1:0.30143433 2:0.63349698 3:0.57109085 4:0.84090909 5:0.53591523 6:0.61793473 7:0.34633459 8:0.48333333 9:0.71117194 10:0.58093834 11:0.60253165 12:1 13:0.057843997 14:0 15:0.38571429 16:0.53530466 17:0.54189359 18:0.51699618 19:0.80689655 20:0.63630449 21:0.65068493 22:0.51616129 23:0.41635497 24:0.76433445 60:1 66:1 77:1 112:1 128:1 143:1 
2048 1:0.41237113 2:0.48662063 3:0.70046083 4:0.7085321 5:0.53591523 6:0.61793473 7:0.35610902 8:0.45 9:0.61361965 10:0.69172194 11:0.49783478 12:0.97045701 13:0.48160483 14:0 15:0.74666667 16:0.53194181 17:0.50921659 18:0.71146953 19:0.69332355 20:0.44120248 21:0.29763282 22:1 23:0.46640414 24:0.71402383 44:1 63:1 71:1 120:1 127:1 140:1 
417.3538980758593 1:0.51546392 2:0.6219249 3:0.67061597 4:0.60670364 5:0.46370968 6:0.58855685 7:0.34633459 8:0.64516129 9:0.7202397 10:0.58093834 11:0.49783478 12:0.25101014 13:0.48160483 14:0 15:0.57687075 16:0.55324315 17:0.2875576 18:0.97786947 19:0.74676724 20:0.41954023 21:0.61834094 22:0.55620388 23:0.40336634 24:1 31:1 63:1 104:1 122:1 124:1 158:1 
2048 1:0.51348136 2:0.59486405 3:0.70046083 4:0.84090909 5:0.45892564 6:0.52595622 7:0.44524876 8:0.60327869 9:0.57967222 10:0.58093834 11:0.49783478 12:0.09801037 13:0.48160483 14:0 15:0.41611722 16:0.54050179 17:0.50921659 18:0.44095454 19:0.66200068 20:0.79802956 21:0.61834094 22:1 23:0.56585755 24:0.85237804 60:1 65:1 93:1 106:1 125:1 136:1 
2048 1:0.50140581 2:0.76218311 3:0.36455167 4:0.55950769 5:0.57917889 6:0.61678005 7:0.25352766 8:0.60327869 9:0.76393368 10:0.64432367 11:0.61085539 12:0.3689789 13:0.19888583 14:0 15:0.73766234 16:0.53530466 17:0.69607198 18:0.51699618 19:0.80689655 20:0.68835394 21:0.70593924 22:0.67195931 23:1 24:0.75518707 25:1 61:1 82:1 105:1 123:1 135:1 
2048 1:0.47312224 2:0.57000268 3:0.60900801 4:0.57027168 5:0.40826613 6:0.46825639 7:0.40634675 8:0.48333333 9:0.76393368 10:0.40993789 11:0.61085539 12:1 13:0.33420976 14:0 15:0.57619048 16:0.70779997 17:0.47533429 18:0.44095454 19:0.98408488 20:0.8784029 21:0.81521739 22:0.32166802 23:0.40704494 24:0.64713357 25:1 61:1 70:1 105:1 123:1 135:1 
2048 1:0.31653841 2:0.97141529 3:0.76443769 4:0.49465241 5:0.34384666 6:0.52002095 7:0.28513329 8:0.78478261 9:0.7908616 10:0.43877144 11:0.80632911 12:0.33127021 13:0.62379301 14:0 15:0.52063492 16:0.55297491 17:0.50921659 18:0.44095454 19:0.7110904 20:0.68835394 21:0.81521739 22:0.47099503 23:0.52146144 24:0.64713357 46:1 61:1 71:1 105:1 126:1 158:1 
2048 1:0.51348136 2:0.54238158 3:0.36455167 4:0.55950769 5:0.35514888 6:0.46825639 7:0.44524876 8:0.76993464 9:0.92837981 10:0.63768116 11:0.45109321 12:0.33127021 13:0 14:0 15:0.69915966 16:0.87311828 17:0.81692501 18:1 19:0.68837803 20:0.55728587 21:0.54325669 22:1 23:0.62653465 24:0.75518707 25:1 61:1 104:1 105:1 123:1 135:1 
2048 1:0.54815187 2:0.54238158 3:0.74354103 4:0.55950769 5:0.56386576 6:0.65038377 7:0.34314331 8:0.60327869 9:0.62640295 10:0.69172194 11:0.65471167 12:0.22182173 13:0.12937396 14:0 15:0.66766917 16:0.70779997 17:0.69607198 18:0.62508507 19:0.7110904 20:0.44120248 21:0.81521739 22:0.32166802 23:0.56277228 24:0.86816701 60:1 64:1 84:1 105:1 123:1 135:1 
2048 1:0.41237113 2:0.48662063 3:0.78865881 4:0.55950769 5:0.53688769 6:0.52002095 7:0.37443609 8:0.80793651 9:0.61361965 10:0.7787068 11:1 12:0.33127021 13:0.057843997 14:0 15:0.43537415 16:0.50486431 17:0.77024358 18:0.44095454 19:0.80689655 20:0.41954023 21:0.37682498 22:0.3940951 23:0.40704494 24:0.64713357 50:1 62:1 101:1 106:1 123:1 135:1 
1017.476579726682 1:0.60172523 2:0.66465257 3:0.49715872 4:0.84090909 5:0.45892564 6:0.5451895 7:0.57760473 8:0.80793651 9:0.63969293 10:0.75213675 11:0.59957806 12:0.44374774 13:0.61463972 14:0 15:0.41611722 16:0.55297491 17:0.60672615 18:1 19:0.85221675 20:0.46273637 21:0.61834094 22:0.91518948 23:0.52937294 24:0.85237804 25:1 62:1 89:1 105:1 123:1 135:1 
288.7919353252805 1:0.51546392 2:0.63300245 3:0.55850102 4:0.55950769 5:0.47436093 6:0.75996113 7:0.42208647 8:0.45 9:0.76393368 10:1 11:0.68293832 12:1 13:0.32076494 14:0 15:0.52063492 16:0.70779997 17:0.77880184 18:0.93385846 19:0.60344828 20:0.50470219 21:0.81521739 22:0.3940951 23:0.52146144 24:0.73917914 35:1 61:1 104:1 120:1 123:1 158:1 
2048 1:0.51348136 2:0.97141529 3:0.57109085 4:0.57027168 5:0.45892564 6:0.55176415 7:0.40362108 8:0.60327869 9:0.71324928 10:0.58093834 11:0.80632911 12:0.30869408 13:0.20800273 14:0 15:0.38571429 16:0.95830055 17:0.56688906 18:0.62508507 19:0.74712644 20:0.47955092 21:0.48246968 22:0.94879579 23:0.56277228 24:0.80027061 60:1 61:1 70:1 118:1 123:1 154:1 
2048 1:0.30143433 2:0.48662063 3:0.70046083 4:0.69501861 5:0.45892564 6:0.52002095 7:0.55727554 8:0.60327869 9:0.57967222 10:0.70600414 11:1 12:0.23134517 13:0.12937396 14:0 15:0.43537415 16:0.85232975 17:0.5290562 18:0.87543541 19:0.75146389 20:0.26634958 21:0.59628822 22:0.32166802 23:0.52146144 24:0.48762603 39:1 61:1 91:1 105:1 123:1 138:1 
2048 1:0.47312224 2:0.6219249 3:0.70046083 4:0.57027168 5:0.44354839 6:0.60234647 7:0.41747514 8:0.64516129 9:0.61361965 10:0.72877847 11:0.44221753 12:0.25267182 13:0.12937396 14:0 15:0.43265306 16:0.62365591 17:0.58016008 18:0.87290323 19:0.68837803 20:0.50470219 21:0.75984589 22:0.3940951 23:0.40454712 24:0.73917914 38:1 61:1 104:1 105:1 123:1 135:1 
530.9953634423358 1:0.51546392 2:0.70916055 3:0.60900801 4:0.65416928 5:0.40826613 6:0.45165993 7:0.40362108 8:0.85494506 9:0.84122125 10:0.63768116 11:0.61085539 12:0.36134791 13:0.33881585 14:0 15:0.34285714 16:0.70779997 17:0.69607198 18:0.9027186 19:0.66200068 20:0.57421289 21:0.6835506 22:0.51616129 23:0.56585755 24:0.64713357 30:1 62:1 98:1 108:1 126:1 141:1 
191.4742412732665 1:0.60172523 2:0.66465257 3:0.49715872 4:0.55950769 5:0.35514888 6:0.60234647 7:0.55727554 8:0.57222222 9:0.84122125 10:0.62318841 11:0.80632911 12:0.97045701 13:0.62379301 14:0 15:0.029215897 16:0.87311828 17:0.44773223 18:1 19:0.85221675 20:0.54227681 21:0.70593924 22:0.67195931 23:0.46640414 24:0.71402383 25:1 61:1 70:1 108:1 130:1 158:1 
2048 1:0.32747119 2:1 3:0.80474428 4:0.57027168 5:0.34384666 6:0.55176415 7:0.42208647 8:0.29561403 9:0.97328372 10:0.49883123 11:0.96483826 12:0.36134791 13:0.057843997 14:0 15:0.42197802 16:0.57035199 17:0.56688906 18:0.62508507 19:0.7110904 20:0.8784029 21:0.37682498 22:0.56805477 23:1 24:0.40729133 46:1 62:1 73:1 108:1 123:1 158:1 
174.4455095283032 1:1 2:0.54238158 3:0.8662614 4:0.70202937 5:0.36467176 6:0.60234647 7:0.42208647 8:0.85494506 9:0.71117194 10:0.73447205 11:0.60253165 12:1 13:0.057843997 14:0 15:0.57619048 16:0.87311828 17:0.56688906 18:0.62508507 19:0.75146389 20:0.41954023 21:0.37682498 22:0.3940951 23:0.69826733 24:0.64610449 60:1 62:1 77:1 119:1 123:1 149:1 
1192.370295731186 1:0.30143433 2:0.63300245 3:0.58430181 4:0.3614102 5:0.40826613 6:0.65038377 7:0.34633459 8:0.73809524 9:0.61361965 10:0.56836799 11:0.65471167 12:1 13:0.039419612 14:0 15:0.38571429 16:0.95830055 17:0.2875576 18:0.62508507 19:0.85221675 20:0.68835394 21:0.61142529 22:0.54525584 23:0.52937294 24:0.80027061 42:1 62:1 70:1 107:1 128:1 143:1 
1801.609666097991 1:0.30143433 2:0.63300245 3:0.76443769 4:0.86190682 5:0.34384666 6:0.75996113 7:0.3663469 8:0.85494506 9:0.57967222 10:0.63768116 11:0.68293832 12:0.25653542 13:0.48160483 14:0 15:0.52063492 16:0.55297491 17:0.77880184 18:0.44095454 19:0.74712644 20:0.57421289 21:1 22:0.32166802 23:0.40454712 24:0.64610449 58:1 62:1 84:1 107:1 123:1 142:1 
2048 1:0.5992268 2:0.6219249 3:0.80474428 4:1 5:0.36467176 6:0.75996113 7:0.34314331 8:0.60327869 9:0.7202397 10:0.49883123 11:0.61085539 12:0.33127021 13:0.20800273 14:0 15:0.38571429 16:0.87311828 17:0.77024358 18:0.51699618 19:0.66200068 20:0.44120248 21:0.54325669 22:0.55620388 23:0.52937294 24:0.64713357 58:1 61:1 84:1 107:1 123:1 147:1 
2048 1:0.51546392 2:0.56878922 3:0.57109085 4:0.86190682 5:0.56386576 6:0.75996113 7:0.34314331 8:0.85494506 9:0.61227995 10:0.72778828 11:0.61085539 12:0.18506804 13:0.20800273 14:0 15:0.69915966 16:0.87311828 17:0.69607198 18:0.87290323 19:0.93333333 20:0.79802956 21:0.29763282 22:0.4880368 23:0.56585755 24:0.62204973 60:1 62:1 71:1 105:1 123:1 157:1 
131.3287919673665 1:0.46244477 2:0.97620846 3:0.49715872 4:0.57027168 5:0.45892564 6:0.52595622 7:0.40634675 8:0.45 9:0.97328372 10:0.64432367 11:0.60253165 12:0.22182173 13:0.48160483 14:0 15:0.4987013 16:0.55297491 17:0.2875576 18:0.88195418 19:0.74676724 20:0.41954023 21:0.94178082 22:0.32166802 23:0.62653465 24:0.64610449 41:1 62:1 90:1 108:1 129:1 136:1 
2048 1:0.1472754 2:0.68632602 3:0.99620061 4:0.69501861 5:0.57917889 6:0.5676656 7:0.3663469 8:0.50322581 9:0.64440021 10:0.56836799 11:0.80632911 12:0.18506804 13:0.15886045 14:0 15:0.6562212 16:0.52197288 17:0.81692501 18:0.44095454 19:0.7753396 20:0.54227681 21:0.75984589 22:0.4880368 23:0.40336634 24:0.71402383 60:1 61:1 70:1 106:1 125:1 158:1 
2048 1:0.28865979 2:0.7077319 3:0.70046083 4:0.55950769 5:0.44354839 6:0.61678005 7:0.25295381 8:0.64516129 9:0.7202397 10:0.58093834 11:0.44221753 12:0.36134791 13:0.33881585 14:0 15:0.38571429 16:0.59966915 17:0.47533429 18:0.81861913 19:0.7110904 20:0.45812808 21:0.54325669 22:1 23:0.51419142 24:0.64610449 30:1 61:1 92:1 105:1 123:1 135:1 
2048 1:0.32747119 2:0.48662063 3:0.8662614 4:0.84090909 5:0.45892564 6:0.52595622 7:0.42208647 8:0.50322581 9:0.63969293 10:0.72778828 11:0.45109321 12:0 13:0 14:0 15:0.38571429 16:0.52197288 17:0.70017281 18:0.9027186 19:0.66200068 20:0.58045977 21:0.41970667 22:0.54525584 23:0.53316832 24:0.85263473 60:1 64:1 75:1 106:1 125:1 158:1 
2048 1:0.31653841 2:0.6219249 3:0.78865881 4:0.57027168 5:0.45922939 6:0.60234647 7:0.37443609 8:0.7962963 9:0.71324928 10:0.71599288 11:0.66890047 12:1 13:0.20800273 14:0 15:0.43537415 16:0.52197288 17:0.56688906 18:0.9027186 19:0.44946492 20:0.50470219 21:0.8599101 22:0.54525584 23:0.50502522 24:0.75518707 47:1 61:1 91:1 112:1 123:1 158:1 
2048 1:0.31296024 2:0.6219249 3:0.49715872 4:0.3614102 5:0.35514888 6:0.75996113 7:0.37535244 8:0.45 9:0.84270789 10:0.64432367 11:1 12:0.12262015 13:0.33881585 14:0 15:0.029215897 16:0.95830055 17:0.5290562 18:0.88195418 19:0.93869732 20:0.41954023 21:0.48246968 22:0.52240437 23:1 24:0.93136572 39:1 64:1 104:1 105:1 123:1 148:1 
2048 1:0.31653841 2:0.7077319 3:0.6615087 4:0.76959248 5:0.44354839 6:0.65038377 7:0.34314331 8:0.85494506 9:0.57967222 10:0.56836799 11:0.42870439 12:0.27010732 13:0.61463972 14:0 15:0.43537415 16:0.53194181 17:0.47533429 18:0.87543541 19:0.69332355 20:0.41954023 21:0.65628293 22:0.48624293 23:0.56585755 24:0.75518707 31:1 61:1 91:1 108:1 123:1 158:1 
2048 1:0.51348136 2:0.73850285 3:0.78865881 4:0.65416928 5:0.34384666 6:0.52595622 7:0.35610902 8:0.73170732 9:0.84122125 10:0.72778828 11:0.50693768 12:0.25653542 13:0.12937396 14:0 15:0.57619048 16:0.62365591 17:0.50921659 18:0.7172043 19:0.60344828 20:0.46273637 21:0.70593924 22:0.74201898 23:0.40454712 24:0.73917914 50:1 66:1 104:1 119:1 132:1 136:1 
2048 1:0.50140581 2:0.59486405 3:0.80474428 4:0.86190682 5:0.57917889 6:0.60234647 7:0.42208647 8:0.64516129 9:0.62640295 10:0.72778828 11:0.45898734 12:0.3689789 13:0.12192881 14:0 15:0.4987013 16:0.55297491 17:0.60672615 18:0.44095454 19:0.68811117 20:0.57421289 21:1 22:0.5639884 23:0.56585755 24:0.85263473 43:1 65:1 104:1 106:1 131:1 138:1 
2048 1:0.5529522 2:1 3:0.49715872 4:0.47301136 5:0.50403226 6:0.5676656 7:0.41747514 8:0.85494506 9:0.7202397 10:0.64432367 11:0.96483826 12:1 13:0.12937396 14:0 15:0.41611722 16:0.55324315 17:0.77024358 18:0.9027186 19:0.68811117 20:0.47955092 21:0.65628293 22:0.51616129 23:0.40336634 24:0.86816701 60:1 63:1 71:1 105:1 123:1 136:1 
2048 1:0.46244477 2:0.6219249 3:0.80474428 4:0.86190682 5:0.35514888 6:0.52595622 7:0.40634675 8:0.45 9:0.57317703 10:0.7787068 11:0.80632911 12:0 13:0.20800273 14:0 15:0.52932331 16:0.40927419 17:0.77880184 18:0.89784946 19:0.75146389 20:0.50470219 21:0.61834094 22:0.32166802 23:0.46640414 24:0.85237804 30:1 62:1 104:1 113:1 126:1 140:1 
933.4816169154363 1:0.40463918 2:0.6219249 3:0.78865881 4:0.69501861 5:0.35514888 6:0.5451895 7:0.37443609 8:0.80793651 9:0.84270789 10:0.63768116 11:0.42870439 12:0.33127021 13:0.32076494 14:0 15:0.42197802 16:0.54050179 17:0.77880184 18:0.81861913 19:0.68811117 20:0.44120248 21:0.94178082 22:0.67195931 23:0.51419142 24:0.62204973 27:1 62:1 75:1 116:1 123:1 135:1 
2048 1:0.50140581 2:0.57000268 3:0.49715872 4:0.56732997 5:0.57917889 6:0.61678005 7:0.41747514 8:0.43589744 9:0.80037345 10:0.7787068 11:0.96483826 12:0.22182173 13:0.12192881 14:0 15:0.52932331 16:0.63751493 17:0.77024358 18:0.44095454 19:0.69332355 20:0.47955092 21:0.54325669 22:0.51616129 23:0.40704494 24:0.76433445 28:1 62:1 72:1 107:1 124:1 158:1 
2048 1:0.1472754 2:0.59486405 3:0.78865881 4:0.86190682 5:0.56386576 6:0.30477351 7:0.33018931 8:0.55388889 9:0.76393368 10:0.75213675 11:0.66890047 12:0.90293018 13:0.32076494 14:0 15:0.34285714 16:0.53194181 17:0.49798387 18:0.9027186 19:0.74712644 20:0.63630449 21:0.6835506 22:0.56805477 23:0.46640414 24:0.76433445 51:1 62:1 104:1 106:1 123:1 158:1 
774.8399862454455 1:0.30143433 2:0.6219249 3:0.76443769 4:0.57027168 5:0.57917889 6:0.52595622 7:0.37443609 8:0.64516129 9:0.97328372 10:0.58093834 11:0.66890047 12:0.30869408 13:0.62379301 14:0 15:0.42197802 16:0.95830055 17:0.47533429 18:0.71146953 19:0.4277072 20:0.50470219 21:0.50968536 22:0.4880368 23:0.52146144 24:0.85263473 26:1 61:1 89:1 107:1 128:1 153:1 
2048 1:0.51348136 2:0.68632602 3:0.78865881 4:0.47301136 5:0.35514888 6:0.37644037 7:0.41747514 8:0.57222222 9:0.84270789 10:0.72877847 11:0.42870439 12:0.97045701 13:0.33881585 14:0 15:0.52932331 16:0.59966915 17:0.56688906 18:0.87543541 19:0 20:0 21:0 22:0 23:0 24:0 60:1 62:1 104:1 105:1 123:1 158:1 
176.6126959651436 1:0.46244477 2:0.73850285 3:0.60572672 4:0.49465241 5:0.41980287 6:0.75996113 7:0.34633459 8:0.43589744 9:0.92837981 10:0.69172194 11:0.68293832 12:0.22182173 13:0.62379301 14:0 15:0.52932331 16:1 17:0.60672615 18:0.89784946 19:0.74712644 20:0.55728587 21:0.6835506 22:0.54525584 23:0.46640414 24:0.9601084 45:1 61:1 71:1 119:1 123:1 153:1 
2048 1:0.40463918 2:0.57000268 3:0.55850102 4:0.3614102 5:0.34384666 6:0.75996113 7:0.50105947 8:0.7962963 9:0.57967222 10:0.40993789 11:0.64722069 12:0.3689789 13:0.08196319 14:0 15:0.43537415 16:0.50486431 17:0.58016008 18:0.7172043 19:0.85221675 20:0.8784029 21:0.48246968 22:0.91518948 23:0.56277228 24:0.76433445 52:1 64:1 80:1 122:1 123:1 158:1 
2048 1:0.31653841 2:1 3:0.60900801 4:0.3614102 5:0.47436093 6:0.45165993 7:0.41747514 8:0.55388889 9:1 10:0.63768116 11:0.50693768 12:0 13:0.33881585 14:0 15:0.57687075 16:0.70779997 17:0.50588838 18:0.62508507 19:0.69332355 20:0.50470219 21:0.41970667 22:0.3940951 23:0.40336634 24:0.62650872 28:1 61:1 104:1 105:1 123:1 158:1 
1241.035046609562 1:0.5992268 2:0.48662063 3:0.8662614 4:0.45615964 5:0.56386576 6:0.75996113 7:0.25352766 8:0.29561403 9:0.71324928 10:0.75213675 11:1 12:1 13:0.61463972 14:0 15:0.52063492 16:0.70779997 17:0.47533429 18:0.7172043 19:0.7753396 20:0.47716682 21:0.81521739 22:0.91518948 23:0.41635497 24:0.64713357 40:1 61:1 104:1 106:1 123:1 158:1 
2048 1:0.30143433 2:0.57000268 3:0.78865881 4:0.86190682 5:0.47436093 6:0.45165993 7:0.35610902 8:0.78478261 9:0.76393368 10:0.61816031 11:0.42870439 12:0.36134791 13:0.20155419 14:0 15:0.52063492 16:0.53530466 17:0.77024358 18:0.9027186 19:0.68837803 20:0.62835249 21:0.29763282 22:0.5639884 23:0.46640414 24:0.75518707 30:1 61:1 77:1 105:1 123:1 135:1 
673.300891921308 1:0.54815187 2:0.63300245 3:0.8662614 4:0.7085321 5:0.35514888 6:0.46825639 7:0.34314331 8:0.76993464 9:0.61361965 10:0.58093834 11:0.60253165 12:0.33127021 13:0.31520961 14:0 15:0.43265306 16:0.63751493 17:0.82912442 18:0.87290323 19:0.80689655 20:0.54227681 21:0.37682498 22:0.55620388 23:0.40878012 24:0.5408961 38:1 62:1 82:1 112:1 124:1 158:1 
965.1403580985981 1:0.5992268 2:0.56878922 3:0.74354103 4:0.57027168 5:0.35514888 6:0.75996113 7:0.25295381 8:0.60327869 9:0.84122125 10:0.62318841 11:0.68293832 12:0.3689789 13:0.32076494 14:0 15:0.44926108 16:0.55297491 17:0.70017281 18:1 19:0.74676724 20:0.68835394 21:0.41970667 22:0.51616129 23:0.41635497 24:0.73917914 49:1 64:1 75:1 106:1 125:1 136:1 
676.0239048492468 1:0.46244477 2:0.6219249 3:0.60900801 4:1 5:0.36467176 6:1 7:0.50105947 8:0.76993464 9:0.7908616 10:0.43877144 11:0.64722069 12:0.3689789 13:0.12192881 14:0 15:0.57687075 16:0.53530466 17:0.56688906 18:0.59451047 19:0.60344828 20:0.50470219 21:0.41970667 22:0.51616129 23:0.69826733 24:0.80027061 27:1 63:1 76:1 116:1 124:1 148:1 
2048 1:0.46244477 2:0.70916055 3:0.57109085 4:0.86190682 5:0.40826613 6:0.55176415 7:0.42208647 8:0.78478261 9:0.61361965 10:0.49883123 11:0.50693768 12:0 13:0.20800273 14:0 15:0.43265306 16:0.50486431 17:0.2875576 18:0.44095454 19:0.74676724 20:0.41954023 21:0.50968536 22:0.52240437 23:0.46640414 24:0.40729133 28:1 61:1 77:1 113:1 123:1 158:1 
601.5907896889673 1:0.41237113 2:0.70916055 3:0.49715872 4:0.56732997 5:0.60139654 6:0.58855685 7:0.50105947 8:0.62285714 9:0.76666667 10:0.49883123 11:0.68293832 12:1 13:0.33881585 14:0 15:0.42197802 16:0.63751493 17:0.77880184 18:0.75830346 19:0.66200068 20:0.41954023 21:1 22:0.5639884 23:0.41635497 24:0.40729133 52:1 61:1 89:1 122:1 123:1 142:1 
2048 1:0.60172523 2:0.56878922 3:0.67061597 4:1 5:0.3151528 6:0.45165993 7:0.37443609 8:0.45 9:0.61361965 10:0.75213675 11:0.65471167 12:0.36134791 13:0.08196319 14:0 15:0.34285714 16:1 17:0.50921659 18:0.88195418 19:0.68811117 20:0.68835394 21:0.37682498 22:0.5639884 23:0.40336634 24:0.86816701 60:1 63:1 74:1 118:1 129:1 158:1 
2048 1:0.32747119 2:0.62726586 3:0.8662614 4:0.86190682 5:0.35514888 6:0.45165993 7:0.34314331 8:0.45 9:0.76393368 10:0.61816031 11:0.45109321 12:0.33127021 13:0.31520961 14:0 15:0.52063492 16:0.72759857 17:0.49798387 18:0.87290323 19:0.68837803 20:0.44120248 21:0.50968536 22:0.55620388 23:0.40336634 24:0.64610449 27:1 62:1 70:1 105:1 123:1 155:1 
2048 1:0.60172523 2:0.73850285 3:0.60572672 4:0.76959248 5:0.41980287 6:0.5451895 7:0.25352766 8:0.73170732 9:1 10:0.78772379 11:0.64722069 12:0.12262015 13:0.31520961 14:0 15:0.57619048 16:0.52197288 17:0.58016008 18:0.87543541 19:0.44946492 20:0.79802956 21:0.8599101 22:0.52240437 23:0.52146144 24:0.85263473 25:1 62:1 71:1 121:1 123:1 156:1 
880.4455205112317 1:0.41237113 2:0.63300245 3:0.49715872 4:1 5:0.41980287 6:1 7:0.42208647 8:0.64516129 9:0.84122125 10:0.82898551 11:0.96019961 12:0.3689789 13:0.48160483 14:0 15:0.42197802 16:0.5096543 17:0.69607198 18:0.75830346 19:0.85221675 20:0.47716682 21:0.65068493 22:0.91518948 23:0.56277228 24:0.85237804 53:1 63:1 104:1 106:1 125:1 136:1 
2048 1:0.32747119 2:0.63300245 3:0.49715872 4:0.55950769 5:0.41980287 6:0.5451895 7:0.55200501 8:1 9:0.57317703 10:0.43877144 11:0.42870439 12:0.36134791 13:0.19888583 14:0 15:0.57687075 16:0.52197288 17:0.6514977 18:0.81861913 19:0.69332355 20:0.50470219 21:0.70593924 22:0.67195931 23:0.46640414 24:0.80027061 29:1 64:1 71:1 109:1 126:1 137:1 
2048 1:0.31296024 2:0.68632602 3:0.78865881 4:0.86190682 5:0.40826613 6:0.65038377 7:0.3663469 8:0.62285714 9:0.53163017 10:0.63768116 11:0.41350211 12:0.054867201 13:0.61463972 14:0 15:0.44926108 16:0.57035199 17:0.50921659 18:0.88195418 19:0.68837803 20:0.44120248 21:0.59628822 22:0.45807627 23:0.56277228 24:0.5408961 45:1 63:1 104:1 106:1 125:1 136:1 
808.0441044063439 1:0.51546392 2:0.97141529 3:1 4:0.7085321 5:0.35514888 6:0.40712203 7:0.44524876 8:0.7962963 9:0.53163017 10:0.69172194 11:0.42870439 12:0.33127021 13:0.33420976 14:0 15:0.41611722 16:0.50486431 17:0.49798387 18:1 19:0.80689655 20:0.45812808 21:0.70593924 22:0.47099503 23:0.46278128 24:0.71402383 39:1 62:1 104:1 105:1 123:1 158:1 
668.3967433183383 1:0.31653841 2:0.6219249 3:0.8662614 4:0.84090909 5:0.40826613 6:0.61678005 7:0.28513329 8:0.85494506 9:0.97328372 10:0.58093834 11:0.61085539 12:0.25101014 13:0.33420976 14:0 15:0.57687075 16:0.52197288 17:0.60672615 18:0.93385846 19:0.75146389 20:0.63630449 21:0.41970667 22:0.91518948 23:0.46640414 24:0.64610449 48:1 61:1 72:1 113:1 123:1 135:1 
2048 1:0.60172523 2:0.97141529 3:0.49715872 4:0.70202937 5:0.35514888 6:0.5676656 7:0.25352766 8:0.7962963 9:0.71324928 10:0.64432367 11:0.68293832 12:0.25267182 13:0.08196319 14:0 15:0.41611722 16:0.87311828 17:0.77024358 18:0.87290323 19:0.93869732 20:0.75066313 21:0.50968536 22:0.32166802 23:0.40454712 24:0.80027061 60:1 65:1 79:1 105:1 123:1 135:1 
2048 1:0.47312224 2:0.7077319 3:0.36455167 4:0.57027168 5:0.53591523 6:0.5451895 7:0.3663469 8:0.45 9:0.63969293 10:0.43877144 11:0.59957806 12:0.27010732 13:0.62379301 14:0 15:0.4987013 16:0.53194181 17:0.82912442 18:0.9265233 19:0.85221675 20:0.44120248 21:0.50968536 22:0.54525584 23:0.56585755 24:0.40729133 25:1 61:1 80:1 105:1 123:1 135:1 
484.6799610278022 1:0.28865979 2:0.57000268 3:0.76443769 4:0.60670364 5:0.40826613 6:1 7:0.34633459 8:1 9:0.71324928 10:0.61816031 11:0.68293832 12:0.90293018 13:0.12937396 14:0 15:0.34285714 16:0.57035199 17:0.70017281 18:0.62508507 19:1 20:0.54227681 21:0.41970667 22:0.56805477 23:1 24:0.64713357 26:1 65:1 104:1 107:1 134:1 158:1 
2048 1:0.46244477 2:0.97141529 3:0.76443769 4:0.69501861 5:0.53688769 6:0.5451895 7:0.40362108 8:0.78478261 9:0.7908616 10:0.7787068 11:0.61085539 12:0.25653542 13:0.08196319 14:0 15:0.4987013 16:0.70779997 17:0.49798387 18:0.62508507 19:0.75146389 20:0.44120248 21:0.41970667 22:0.32166802 23:0.46640414 24:0.80027061 42:1 61:1 70:1 109:1 123:1 135:1 
2048 1:0.54815187 2:0.97141529 3:0.76443769 4:0.60670364 5:0.57917889 6:0.45165993 7:0.3663469 8:0.73170732 9:1 10:0.7787068 11:1 12:0.054867201 13:0.20800273 14:0 15:0.38571429 16:0.85232975 17:0.69607198 18:0.87290323 19:0.68837803 20:0.50470219 21:0.59628822 22:0.5639884 23:0.46278128 24:0.62650872 54:1 62:1 78:1 106:1 125:1 136:1 
2048 1:0.47312224 2:0.63300245 3:0.74354103 4:0.69501861 5:0.60139654 6:0.60234647 7:0.34633459 8:0.55388889 9:0.76666667 10:0.49883123 11:1 12:0.30869408 13:0.039419612 14:0 15:0.52063492 16:0.72759857 17:0.50921659 18:0.44095454 19:0.74712644 20:0.46273637 21:0.6835506 22:0.51616129 23:0.62653465 24:0.9601084 60:1 61:1 82:1 107:1 123:1 158:1 
1791.028321804051 1:0.5992268 2:0.63300245 3:0.60900801 4:0.76959248 5:0.56386576 6:0.40712203 7:0.34633459 8:0.60327869 9:0.84122125 10:0.72778828 11:0.61085539 12:0.09801037 13:0.08196319 14:0 15:0.74666667 16:0.52197288 17:0.70017281 18:0.59451047 19:0.81191223 20:0.50470219 21:0.6835506 22:0.5639884 23:0.470027 24:0.82722273 50:1 63:1 104:1 105:1 123:1 136:1 
2048 1:0.46244477 2:1 3:0.55850102 4:0.69501861 5:0.50403226 6:0.5451895 7:0.25295381 8:0.76993464 9:1 10:0.64432367 11:0.96483826 12:0.18506804 13:0.33420976 14:0 15:0.63722944 16:0.63751493 17:0.5290562 18:0.87543541 19:0.74676724 20:0.63630449 21:0.70593924 22:0.3940951 23:0.40704494 24:0.64610449 25:1 61:1 70:1 106:1 125:1 136:1 
1127.234880941166 1:0.30143433 2:0.6219249 3:0.55850102 4:0.57027168 5:0.60139654 6:1 7:0.34314331 8:0.45 9:0.57317703 10:0.58093834 11:0.44221753 12:1 13:0.08196319 14:0 15:0.69915966 16:0.53194181 17:0.70017281 18:0.51699618 19:0.74676724 20:0.55728587 21:0.81521739 22:0.47099503 23:0.40704494 24:0.93136572 43:1 67:1 77:1 115:1 128:1 145:1 
1815.312834636165 1:0.5992268 2:0.6219249 3:0.36455167 4:0.70202937 5:0.46370968 6:0.45165993 7:0.41747514 8:0.85494506 9:0.71324928 10:0.69172194 11:0.64722069 12:1 13:0.61463972 14:0 15:0.43265306 16:0.55297491 17:0.50588838 18:0.51699618 19:0.74712644 20:0.47955092 21:0.94178082 22:0.4880368 23:0.40336634 24:0.62650872 59:1 61:1 90:1 105:1 132:1 136:1 
2048 1:0.28865979 2:0.7077319 3:0.67061597 4:0.84090909 5:0.45892564 6:0.60234647 7:0.33018931 8:0.64516129 9:0.61227995 10:0.62318841 11:0.74748458 12:0.27010732 13:0.15886045 14:0 15:0.38571429 16:0.40927419 17:0.6514977 18:0.89784946 19:0.69332355 20:0.41954023 21:0.70593924 22:0.45807627 23:0.40336634 24:0.48762603 45:1 64:1 97:1 105:1 123:1 152:1 
2048 1:0.60172523 2:0.59486405 3:0.49715872 4:0.3614102 5:0.45922939 6:0.5676656 7:0.40362108 8:0.45 9:0.84122125 10:0.69172194 11:0.65471167 12:0.22182173 13:0.20800273 14:0 15:0.57687075 16:0.85232975 17:0.54189359 18:0.89784946 19:0.74676724 20:0.41954023 21:0.50968536 22:0.5639884 23:0.40878012 24:0.85263473 54:1 62:1 101:1 106:1 125:1 136:1 
2048 1:0.46244477 2:0.7077319 3:1 4:1 5:0.56386576 6:0.40712203 7:0.42208647 8:0.76993464 9:0.84270789 10:0.43877144 11:0.42642405 12:0.12262015 13:0 14:0 15:0.38571429 16:0.59966915 17:0.77024358 18:0.75830346 19:0.4277072 20:0.8784029 21:0.61834094 22:0.47099503 23:0.53316832 24:0.64713357 32:1 61:1 89:1 105:1 123:1 158:1 
2048 1:0.47312224 2:0.63300245 3:0.57135383 4:0.70202937 5:0.47436093 6:0.5451895 7:0.40362108 8:0.45 9:0.7202397 10:0.73447205 11:0.96019961 12:0.18506804 13:0.12937396 14:0 15:0.43537415 16:0.62365591 17:0.56688906 18:0.84767025 19:0.74676724 20:0.44120248 21:0.61142529 22:0.57444157 23:0.51419142 24:0.64713357 31:1 61:1 79:1 105:1 123:1 135:1 
2048 1:0.46244477 2:0.6219249 3:0.49715872 4:0.55950769 5:0.36467176 6:0.52002095 7:0.25352766 8:0.76993464 9:0.63969293 10:0.64432367 11:0.60253165 12:0.18506804 13:0.33420976 14:0 15:0.43265306 16:0.53530466 17:0.81692501 18:0.87290323 19:0.80689655 20:0.68835394 21:0.61142529 22:0.74201898 23:0.69826733 24:0.82722273 41:1 61:1 78:1 105:1 123:1 149:1 
2048 1:0.28865979 2:0.63349698 3:0.70046083 4:1 5:0.53591523 6:0.5676656 7:0.37443609 8:0.45 9:1 10:0.73447205 11:0.42870439 12:0.22182173 13:0.20800273 14:0 15:0.43537415 16:0.55324315 17:0.5290562 18:1 19:0.74676724 20:0.46273637 21:0.59628822 22:0.4880368 23:0.50480648 24:0.5408961 25:1 62:1 88:1 105:1 123:1 158:1 
2048 1:0.46814264 2:0.7077319 3:0.57135383 4:0.55950769 5:0.45922939 6:0.58855685 7:0.40362108 8:0.7962963 9:0.97328372 10:0.73447205 11:0.66890047 12:0.22182173 13:0.12937396 14:0 15:0.44926108 16:0.52197288 17:0.56688906 18:0.87290323 19:0.74712644 20:0.68835394 21:0.70593924 22:0.56805477 23:0.50502522 24:0.75518707 25:1 61:1 70:1 105:1 123:1 135:1 
2048 1:0.31653841 2:0.62726586 3:0.8662614 4:0.73265413 5:0.50403226 6:0.52217826 7:0.34314331 8:0.48333333 9:0.76666667 10:0.72877847 11:0.44221753 12:0.18506804 13:0.32076494 14:0 15:0.41611722 16:0.57035199 17:0.50588838 18:0.88195418 19:0.93333333 20:0.46273637 21:0.65068493 22:0.4880368 23:1 24:0.80027061 30:1 64:1 98:1 105:1 123:1 135:1 
2048 1:0.51546392 2:0.73850285 3:0.60900801 4:0.55950769 5:0.50403226 6:0.65038377 7:0.3663469 8:0.68699187 9:0.57317703 10:0.72877847 11:0.50693768 12:0.054867201 13:0.039419612 14:0 15:0.69915966 16:0.85232975 17:0.54189359 18:0.97786947 19:0.60344828 20:0.58045977 21:0.61142529 22:0.52152239 23:0.40336634 24:1 60:1 61:1 86:1 106:1 133:1 149:1 
2048 1:0.46814264 2:0.54238158 3:0.67061597 4:0.57027168 5:0.34384666 6:0.5451895 7:0.34633459 8:0.67823129 9:0.80037345 10:0.62318841 11:0.66890047 12:0.90293018 13:0.20155419 14:0 15:0.44926108 16:0.95830055 17:0.77024358 18:1 19:0.68811117 20:0.63630449 21:0.50968536 22:0.3940951 23:0.41930693 24:0.64713357 60:1 66:1 71:1 113:1 132:1 136:1 
123.9860710832289 1:0.47312224 2:0.57000268 3:0.4823887 4:0.69501861 5:0.46370968 6:0.52595622 7:0.44524876 8:0.64516129 9:0.7908616 10:0.58093834 11:0.59957806 12:0.23134517 13:0.12937396 14:0 15:0.43537415 16:0.85232975 17:0.77880184 18:0.75830346 19:0.74712644 20:0.58045977 21:0.59628822 22:0.4880368 23:0.69826733 24:0.62650872 60:1 61:1 75:1 110:1 123:1 146:1 
628.7567056766909 1:0.46244477 2:0.54238158 3:0.80474428 4:0.60670364 5:0.56386576 6:0.5451895 7:0.37443609 8:0.64516129 9:0.7908616 10:0.40993789 11:0.96019961 12:0.97045701 13:0.20800273 14:0 15:0.43265306 16:0.55297491 17:0.70017281 18:0.62508507 19:0.68811117 20:0.61900757 21:0.61142529 22:0.94879579 23:0.52146144 24:0.85263473 26:1 62:1 97:1 115:1 129:1 136:1 
2048 1:0.47312224 2:0.56878922 3:0.57135383 4:0.7085321 5:0.50403226 6:0.52595622 7:0.40362108 8:0.67823129 9:0.61227995 10:0.43877144 11:1 12:0.36134791 13:0.20800273 14:0 15:0.34285714 16:0.52197288 17:0.81692501 18:0.84767025 19:0.66200068 20:0.45812808 21:0.35049229 22:0.94879579 23:0.40336634 24:0.64610449 25:1 61:1 104:1 105:1 123:1 135:1 
2048 1:0.46244477 2:0.63300245 3:0.67061597 4:0.57027168 5:0.35514888 6:0.65038377 7:0.55727554 8:0.62285714 9:0.76393368 10:0.71599288 11:0.68293832 12:0.44374774 13:0.20800273 14:0 15:0.43265306 16:0.70779997 17:1 18:0.62508507 19:0.44946492 20:0.55728587 21:0.59628822 22:0.57444157 23:0.46278128 24:0.62204973 51:1 63:1 73:1 106:1 125:1 158:1 
2048 1:0.30143433 2:0.63349698 3:0.60900801 4:0.7085321 5:0.40826613 6:0.45165993 7:0.41747514 8:0.67823129 9:0.57967222 10:0.75213675 11:0.59957806 12:0.23134517 13:0.15886045 14:0 15:0.38571429 16:0.95830055 17:0.81692501 18:0.75830346 19:0.66200068 20:0.50470219 21:0.50968536 22:0.74201898 23:0.69826733 24:0.62650872 25:1 61:1 104:1 105:1 129:1 136:1 
2048 1:0.47312224 2:0.48662063 3:0.67061597 4:1 5:0.46370968 6:0.40712203 7:0.25352766 8:0.7962963 9:0.76666667 10:0.49883123 11:0.68293832 12:0.09801037 13:0.31520961 14:0 15:0.52063492 16:0.55297491 17:0.6514977 18:0.81861913 19:0.68811117 20:0.63630449 21:0.70593924 22:1 23:0.41635497 24:0.64610449 39:1 62:1 83:1 122:1 123:1 158:1 
2048 1:0.46244477 2:0.48662063 3:0.70046083 4:0.55950769 5:0.35514888 6:0.75996113 7:0.42208647 8:0.57222222 9:0.57317703 10:0.63768116 11:0.49783478 12:0.27010732 13:0.50653194 14:0 15:0.34285714 16:0.85232975 17:0.81692501 18:0.97786947 19:0.66200068 20:0.68835394 21:0.54325669 22:0.45807627 23:0.46278128 24:0.73917914 39:1 63:1 71:1 105:1 123:1 158:1 
223.3131866242969 1:0.51546392 2:0.48662063 3:0.78865881 4:0.7085321 5:0.34384666 6:0.40712203 7:0.28513329 8:0.73170732 9:0.63969293 10:0.64432367 11:0.60253165 12:0.23134517 13:0.33420976 14:0 15:0.4987013 16:0.57035199 17:0.47533429 18:0.62508507 19:0.66200068 20:0.54227681 21:0.70593924 22:0.51616129 23:0.56277228 24:0.64610449 31:1 66:1 86:1 105:1 132:1 158:1 
2048 1:0.54815187 2:0.68632602 3:0.4823887 4:0.73265413 5:0.57917889 6:0.52002095 7:0.33018931 8:0.85494506 9:0.61361965 10:0.78772379 11:0.68293832 12:0.25101014 13:0.039419612 14:0 15:0.57619048 16:0.53194181 17:0.77024358 18:0.71146953 19:0.98408488 20:0.50470219 21:0.61142529 22:1 23:0.40878012 24:0.64713357 25:1 61:1 70:1 105:1 123:1 135:1 
135.168639992666 1:0.40463918 2:0.97141529 3:0.60900801 4:0.7085321 5:0.47436093 6:0.46825639 7:0.40362108 8:0.64516129 9:0.71324928 10:0.58093834 11:1 12:0.97045701 13:0.33420976 14:0 15:0.57619048 16:0.5096543 17:0.70017281 18:0.70776968 19:0.7110904 20:0.47716682 21:0.70593924 22:0.48624293 23:0.470027 24:1 60:1 62:1 92:1 106:1 131:1 135:1 
538.2534668599085 1:0.46244477 2:1 3:0.70046083 4:0.55950769 5:0.60139654 6:0.46825639 7:0.3663469 8:0.7962963 9:0.84270789 10:0.69172194 11:0.65471167 12:0.30869408 13:0.33881585 14:0 15:0.38571429 16:0.62365591 17:0.49798387 18:0.7172043 19:0.69332355 20:0.54227681 21:0.6835506 22:0.4880368 23:0.51419142 24:0.75518707 60:1 66:1 79:1 114:1 123:1 144:1 
2048 1:0.51348136 2:0.52713824 3:0.74354103 4:0.45615964 5:0.41980287 6:0.5676656 7:0.40362108 8:0.7962963 9:0.84122125 10:0.71599288 11:0.59957806 12:0.27010732 13:0.33420976 14:0 15:0.4987013 16:0.57035199 17:1 18:0.70776968 19:0.68811117 20:0.44120248 21:0.41970667 22:0.54525584 23:1 24:0.9601084 60:1 61:1 104:1 106:1 123:1 152:1 
1608.908124398786 1:0.47312224 2:0.54238158 3:0.55850102 4:0.76959248 5:0.40826613 6:0.30477351 7:0.37535244 8:0.64516129 9:1 10:0.72778828 11:0.60253165 12:0.12262015 13:0.33881585 14:0 15:0.6562212 16:0.57035199 17:0.49798387 18:0.62508507 19:0.85221675 20:0.61900757 21:0.48246968 22:0.74201898 23:0.40704494 24:0.80458295 27:1 62:1 93:1 105:1 129:1 136:1 
2048 1:1 2:0.97141529 3:0.70046083 4:0.57027168 5:0.35514888 6:0.46825639 7:0.3663469 8:0.43589744 9:0.61361965 10:0.61816031 11:0.49783478 12:0.23134517 13:0.31520961 14:0 15:0.66766917 16:0.57035199 17:0.50921659 18:0.89784946 19:0.66200068 20:0.63630449 21:0.48246968 22:0.4880368 23:0.46640414 24:0.76433445 60:1 63:1 104:1 120:1 129:1 158:1 
2048 1:0.50140581 2:1 3:0.76443769 4:0.76959248 5:0.60139654 6:0.61793473 7:0.55200501 8:0.68699187 9:0.63969293 10:1 11:0.64722069 12:0.33127021 13:0.48160483 14:0 15:0.41611722 16:0.50486431 17:0.5290562 18:1 19:0.68811117 20:0.26634958 21:0.37682498 22:0.32166802 23:0.53316832 24:0.5408961 50:1 61:1 89:1 120:1 123:1 158:1 
1486.13809729882 1:0.31296024 2:0.7077319 3:0.74354103 4:0.7085321 5:0.45892564 6:0.52595622 7:0.42208647 8:0.76993464 9:0.63969293 10:0.75213675 11:0.80632911 12:0.054867201 13:1 14:0 15:0.4987013 16:0.55324315 17:0.50921659 18:0.71146953 19:0.74676724 20:0.62835249 21:0.29763282 22:0.47099503 23:0.53316832 24:0.73917914 39:1 62:1 104:1 105:1 126:1 146:1 
-2048 1:0.5529522 2:0.7077319 3:0.70046083 4:0.45615964 5:0.34384666 6:0.52002095 7:0.40362108 8:0.7962963 9:0.84270789 10:0.56836799 11:0.68293832 12:0.3689789 13:0.15886045 14:0 15:0.57619048 16:0.53194181 17:0.56688906 18:0.88195418 19:0.74712644 20:0.44120248 21:0.54325669 22:0.45807627 23:0.46640414 24:0.62650872 34:1 61:1 73:1 105:1 123:1 135:1 
-2048 1:0.41237113 2:0.68632602 3:0.58430181 4:0.57027168 5:0.41980287 6:0.52595622 7:0.40634675 8:0.68699187 9:0.71324928 10:0.62318841 11:0.60253165 12:0.23134517 13:0.08196319 14:0 15:0.44926108 16:0.59966915 17:0.2875576 18:0.93385846 19:0.68811117 20:0.41954023 21:0.70593924 22:0.4880368 23:0.50480648 24:0.76433445 60:1 64:1 104:1 111:1 126:1 137:1 
-2048 1:0.5992268 2:0.70916055 3:0.78865881 4:0.49465241 5:0.53688769 6:0.40712203 7:0.44524876 8:0.67823129 9:0.7202397 10:0.62318841 11:0.45109321 12:0.27010732 13:0.15886045 14:0 15:0.69915966 16:0.70779997 17:0.77024358 18:1 19:0.85221675 20:0.79802956 21:0.59628822 22:0.48624293 23:0.40454712 24:0.86816701 27:1 64:1 104:1 122:1 125:1 158:1 
-2048 1:0.30143433 2:0.52713824 3:0.60900801 4:0.86190682 5:0.60139654 6:0.61793473 7:0.44524876 8:0.29561403 9:0.64440021 10:0.56836799 11:0.96019961 12:0.25653542 13:0.20800273 14:0 15:0.029215897 16:0.59966915 17:0.50588838 18:0.44095454 19:0.74712644 20:0.45812808 21:0.61142529 22:0.5639884 23:0.50480648 24:0.62650872 42:1 61:1 75:1 107:1 123:1 158:1 
-2048 1:0.46814264 2:0.57000268 3:1 4:0.56732997 5:0.45922939 6:0.46825639 7:0.33018931 8:0.55388889 9:0.84122125 10:0.72778828 11:0.66890047 12:0.25101014 13:0.19888583 14:0 15:0.52063492 16:0.72759857 17:0.70017281 18:0.62508507 19:0.66200068 20:0.26634958 21:0.61142529 22:0.56805477 23:0.56585755 24:0.80027061 60:1 61:1 77:1 106:1 123:1 155:1 
-2048 1:0.46244477 2:0.73850285 3:0.57109085 4:0.55950769 5:0.56386576 6:0.60234647 7:0.57760473 8:0.80793651 9:0.61361965 10:0.64432367 11:0.64722069 12:0.12262015 13:0 14:0 15:0.38571429 16:0.5096543 17:0.69607198 18:0.87543541 19:1 20:0.79802956 21:0.70593924 22:0.48624293 23:0.41635497 24:0.85263473 25:1 61:1 85:1 105:1 123:1 145:1 
-2048 1:0.30143433 2:0.57000268 3:0.29628651 4:0.57027168 5:0.34384666 6:0.5451895 7:0.41747514 8:0.85494506 9:0.80037345 10:0.56836799 11:0.80632911 12:0.30869408 13:0.20155419 14:0 15:0.52932331 16:0.5096543 17:0.50921659 18:0.70776968 19:0.93869732 20:0.63630449 21:0.70593924 22:0.52240437 23:0.50502522 24:0.73917914 40:1 65:1 104:1 105:1 123:1 135:1 
-2048 1:0.46244477 2:1 3:0.58430181 4:0.57027168 5:0.53427419 6:0.30477351 7:0.40362108 8:0.45 9:0.57317703 10:0.49883123 11:0.60253165 12:0.054867201 13:0.20155419 14:0 15:0.44926108 16:0.52197288 17:0.6514977 18:0.90129032 19:0.7753396 20:0.41954023 21:0.65628293 22:0.3940951 23:0.470027 24:0.62650872 29:1 67:1 91:1 107:1 128:1 147:1 
-2048 1:0.50140581 2:0.48662063 3:0.55850102 4:0.47301136 5:0.41980287 6:0.45165993 7:0.37443609 8:0.29561403 9:0.61361965 10:0.58093834 11:0.49783478 12:0.25267182 13:0.20800273 14:0 15:0.6562212 16:0.70779997 17:0.61619487 18:0.44095454 19:0.66200068 20:0.57421289 21:0.94178082 22:0.47099503 23:0.41635497 24:0.9601084 42:1 62:1 80:1 105:1 123:1 136:1 
-2048 1:0.51348136 2:0.70916055 3:0.49715872 4:0.45615964 5:0.57917889 6:0.46825639 7:0.50105947 8:0.48333333 9:0.80037345 10:0.49883123 11:0.64722069 12:0.3689789 13:0.61463972 14:0 15:0.42197802 16:0.87311828 17:0.2875576 18:0.7172043 19:0.7110904 20:0.54227681 21:0.61834094 22:0.32166802 23:0.40878012 24:0.40729133 32:1 62:1 104:1 105:1 123:1 158:1 
-2048 1:0.46244477 2:0.48662063 3:0.70046083 4:0.76959248 5:0.45922939 6:0.5451895 7:1 8:0.55388889 9:0.71117194 10:0.72778828 11:0.49783478 12:0.3689789 13:0.61463972 14:0 15:0.41611722 16:0.54050179 17:0.47533429 18:0.75830346 19:0.74712644 20:0.45812808 21:0.61142529 22:0.45807627 23:0.40878012 24:0.76433445 60:1 66:1 97:1 119:1 123:1 158:1 
-2048 1:0.46244477 2:0.63300245 3:0.74354103 4:1 5:0.40826613 6:0.52595622 7:0.55727554 8:0.43589744 9:0.80037345 10:0.82898551 11:1 12:0.36134791 13:0.33881585 14:0 15:0.52063492 16:0.54050179 17:0.60672615 18:0.9027186 19:0.66200068 20:0.45812808 21:0.70593924 22:0.55620388 23:0.52146144 24:0.85263473 37:1 63:1 71:1 108:1 126:1 137:1 
-2048 1:0.1472754 2:0.73850285 3:0.55850102 4:0.65416928 5:0.34384666 6:0.52595622 7:0.55200501 8:0.68699187 9:0.64440021 10:0.75213675 11:0.74748458 12:0.25101014 13:0.057843997 14:0 15:0.52063492 16:0.53194181 17:0.54189359 18:1 19:0.75146389 20:0.79802956 21:0.37682498 22:0.4880368 23:1 24:0.93136572 29:1 62:1 104:1 109:1 123:1 158:1 
-2048 1:0.46244477 2:0.57000268 3:0.55850102 4:0.7085321 5:0.50403226 6:0.52002095 7:0.3663469 8:0.76993464 9:1 10:0.72778828 11:0.68293832 12:0.18506804 13:0.15886045 14:0 15:0.029215897 16:0.62365591 17:1 18:0.9027186 19:0.7753396 20:0.63630449 21:0.75984589 22:0.67195931 23:0.41635497 24:0.62650872 32:1 64:1 89:1 105:1 123:1 139:1 
-2048 1:0.1472754 2:0.48662063 3:0.36455167 4:0.65416928 5:0.41980287 6:0.46825639 7:0.3663469 8:0.73809524 9:0.7908616 10:0.61816031 11:0.74748458 12:0.30869408 13:0.12937396 14:0 15:0.4987013 16:0.54050179 17:0.60672615 18:0.75830346 19:0.80689655 20:0.63630449 21:0.65068493 22:0.54525584 23:0.40336634 24:0.64610449 60:1 64:1 104:1 106:1 125:1 136:1 
-2048 1:0.51348136 2:0.62726586 3:0.8662614 4:0.3614102 5:0.46370968 6:0.61678005 7:0.44524876 8:0.29561403 9:0.63969293 10:0.43877144 11:0.96019961 12:0.27010732 13:0.50653194 14:0 15:0.44926108 16:0.85232975 17:0.2875576 18:0.71146953 19:0.93333333 20:0.62835249 21:0.48246968 22:0.51616129 23:0.40454712 24:0.80027061 29:1 61:1 71:1 122:1 129:1 136:1 
-2048 1:0.54815187 2:1 3:0.57109085 4:0.60670364 5:0.35514888 6:0.61793473 7:0.37443609 8:0.64516129 9:0.7908616 10:0.43877144 11:0.50693768 12:0.09801037 13:0.12937396 14:0 15:0.43537415 16:1 17:0.77880184 18:0.87290323 19:0.68837803 20:0.68835394 21:0.37682498 22:0.67195931 23:0.56585755 24:1 59:1 61:1 75:1 111:1 123:1 135:1 
-1729.829680633252 1:0.31653841 2:0.7077319 3:0.60900801 4:0.55950769 5:0.34384666 6:0.46825639 7:0.34314331 8:0.45 9:0.63969293 10:0.43877144 11:0.42870439 12:1 13:0.12937396 14:0 15:0.43537415 16:0.5096543 17:0.49798387 18:0.71146953 19:0.74676724 20:0.47955092 21:0.70593924 22:0.52240437 23:0.53316832 24:0.85237804 26:1 65:1 77:1 105:1 123:1 135:1 
-1487.055137739558 1:0.50140581 2:0.68632602 3:0.36455167 4:0.65416928 5:0.35514888 6:0.65038377 7:0.44524876 8:0.85494506 9:0.97328372 10:0.72877847 11:0.50693768 12:0.27010732 13:0.48160483 14:0 15:0.42197802 16:0.55297491 17:0.5290562 18:0.7172043 19:0.80689655 20:0.54227681 21:0.37682498 22:0.55620388 23:0.46640414 24:0.62650872 25:1 61:1 70:1 106:1 131:1 135:1 
-2048 1:0.51348136 2:0.76218311 3:0.49715872 4:0.45615964 5:0.46370968 6:0.61678005 7:0.44524876 8:0.29561403 9:0.97328372 10:0.7787068 11:0.45109321 12:0.072350175 13:0.48160483 14:0 15:0.4987013 16:0.53194181 17:0.61619487 18:0.44095454 19:0.69332355 20:0.75066313 21:0.29763282 22:0.91518948 23:0.50502522 24:0.85263473 28:1 62:1 76:1 106:1 125:1 158:1 
-1024.652678357477 1:0.41237113 2:0.63300245 3:0.74354103 4:0.69501861 5:0.44354839 6:0.52002095 7:0.40362108 8:0.48333333 9:0.57317703 10:0.73447205 11:0.42870439 12:0 13:0.12192881 14:0 15:0.029215897 16:0.70779997 17:0.82912442 18:0.70776968 19:0.66200068 20:0.58045977 21:0.8599101 22:0.32166802 23:0.40704494 24:0.80027061 41:1 61:1 84:1 105:1 123:1 158:1 
-2048 1:0.60172523 2:0.6219249 3:0.67061597 4:0.86190682 5:0.45892564 6:0.58855685 7:0.55200501 8:0.85494506 9:0.92837981 10:0.56836799 11:0.50693768 12:0.36134791 13:0.15886045 14:0 15:0.43265306 16:0.50486431 17:0.50588838 18:1 19:0.7753396 20:0.63630449 21:0.35049229 22:0.55620388 23:0.53316832 24:0.75518707 28:1 63:1 71:1 111:1 127:1 140:1 
-2048 1:0.28865979 2:0.76218311 3:0.70046083 4:0.86190682 5:0.34384666 6:0.40712203 7:0.34314331 8:0.60327869 9:0.84122125 10:0.58093834 11:0.42870439 12:0.30869408 13:0.039419612 14:0 15:0.43265306 16:0.55297491 17:0.77024358 18:0.84767025 19:0.68811117 20:0.54227681 21:0.54325669 22:0.4880368 23:0.46278128 24:0.73917914 38:1 61:1 104:1 122:1 123:1 147:1 
-2048 1:0.46244477 2:0.73850285 3:0.57135383 4:0.69501861 5:0.53591523 6:0.61678005 7:0.28513329 8:0.60327869 9:0.63969293 10:0.7787068 11:0.42870439 12:0.25101014 13:0.08196319 14:0 15:0.6562212 16:0.57035199 17:0.49798387 18:0.75830346 19:0.66200068 20:0.45812808 21:0.37682498 22:0.3940951 23:0.56277228 24:0.48762603 55:1 66:1 70:1 105:1 123:1 158:1 
-2048 1:0.32747119 2:0.70916055 3:0.80474428 4:0.60670364 5:0.36467176 6:0.60234647 7:0.41747514 8:0.50322581 9:0.71324928 10:0.78772379 11:0.68293832 12:0.27010732 13:0 14:0 15:0.63722944 16:0.95830055 17:0.50921659 18:0.87543541 19:0.7753396 20:0.75066313 21:0.61142529 22:0.52152239 23:0.46640414 24:0.85237804 60:1 63:1 71:1 105:1 126:1 137:1 
-2048 1:0.31653841 2:0.68632602 3:0.49715872 4:0.47301136 5:0.34384666 6:0.65038377 7:0.40362108 8:0.78478261 9:0.97328372 10:0.72778828 11:0.45109321 12:1 13:0.039419612 14:0 15:0.029215897 16:1 17:0.47533429 18:0.84767025 19:0.66200068 20:0.45812808 21:0.6835506 22:0.51616129 23:0.52937294 24:0.62650872 47:1 61:1 82:1 107:1 123:1 158:1 
-2048 1:0.31653841 2:0.70916055 3:0.8662614 4:0.57027168 5:0.46370968 6:0.75996113 7:0.40362108 8:0.62285714 9:0.7202397 10:0.63768116 11:0.44221753 12:0.27010732 13:0.039419612 14:0 15:0.69915966 16:0.59966915 17:0.70017281 18:0.71146953 19:0.74676724 20:0.46273637 21:0.35049229 22:0.74201898 23:0.40704494 24:0.62204973 34:1 62:1 72:1 111:1 127:1 158:1 
-1370.047384466725 1:0.28865979 2:0.54238158 3:0.76443769 4:0.57027168 5:0.34384666 6:0.5451895 7:0.34314331 8:0.85494506 9:0.84270789 10:0.62318841 11:0.80632911 12:0.22182173 13:0.20155419 14:0 15:0.43537415 16:0.57035199 17:0.50921659 18:0.97786947 19:0.85221675 20:0.44120248 21:0.8599101 22:0.56805477 23:0.41635497 24:0.64610449 49:1 61:1 70:1 119:1 133:1 158:1 
-438.4425963896908 1:0.1472754 2:0.66465257 3:0.55850102 4:0.84090909 5:0.3151528 6:0.40712203 7:0.40362108 8:0.7962963 9:0.64440021 10:0.61816031 11:0.65471167 12:0.33127021 13:1 14:0 15:0.029215897 16:0.63751493 17:0.44773223 18:0.84767025 19:0.4078478 20:0.54227681 21:0.37682498 22:0.56805477 23:0.56277228 24:0.85263473 26:1 65:1 80:1 107:1 128:1 149:1 
-2048 1:0.1472754 2:0.54238158 3:0.8662614 4:0.57027168 5:0.40826613 6:0.5451895 7:1 8:0.50322581 9:0.84270789 10:0.58093834 11:0.45898734 12:0.27010732 13:0.08196319 14:0 15:0.69915966 16:0.62365591 17:0.5290562 18:0.87543541 19:0.68837803 20:0.8784029 21:1 22:0.56805477 23:0.40878012 24:0.86816701 50:1 61:1 94:1 111:1 123:1 147:1 
-2048 1:0.46814264 2:0.6219249 3:0.60900801 4:0.45615964 5:0.36467176 6:0.52595622 7:0.34314331 8:0.55388889 9:0.57317703 10:0.49883123 11:0.50693768 12:0.25653542 13:0.20800273 14:0 15:0.52932331 16:0.53194181 17:0.60672615 18:1 19:0.68837803 20:0.79802956 21:0.8599101 22:0.51616129 23:0.41635497 24:0.75518707 29:1 63:1 88:1 122:1 125:1 136:1 
-2048 1:0.1472754 2:0.56878922 3:0.70046083 4:0.55950769 5:0.40826613 6:0.75996113 7:0.3663469 8:0.50322581 9:0.63969293 10:0.58093834 11:0.64722069 12:0.12262015 13:0.12937396 14:0 15:0.4987013 16:0.63751493 17:0.50921659 18:0.97786947 19:0.4277072 20:0.41954023 21:0.6835506 22:0.74201898 23:0.69826733 24:0.76433445 60:1 61:1 93:1 106:1 125:1 158:1 
-2048 1:0.60172523 2:0.48662063 3:0.70046083 4:0.7085321 5:0.40826613 6:0.46825639 7:0.37535244 8:0.60327869 9:0.61361965 10:0.43877144 11:0.50693768 12:0.22182173 13:0.19888583 14:0 15:0.57687075 16:0.40927419 17:0.60672615 18:0.71146953 19:0.4078478 20:0.61900757 21:0.65628293 22:0.45807627 23:0.46640414 24:0.9601084 39:1 63:1 71:1 121:1 127:1 140:1 
-2048 1:0.31653841 2:0.59486405 3:0.80474428 4:0.84090909 5:0.45922939 6:0.75996113 7:0.33018931 8:0.57222222 9:0.84122125 10:0.43877144 11:0.64722069 12:0.09801037 13:0.33881585 14:0 15:0.38571429 16:0.87311828 17:0.70017281 18:0.44095454 19:0.80689655 20:0.61900757 21:1 22:0.55620388 23:0.69826733 24:0.86816701 25:1 61:1 70:1 122:1 123:1 135:1 
-2048 1:0.32747119 2:0.6219249 3:0.99620061 4:0.3614102 5:0.41980287 6:0.5451895 7:0.40634675 8:0.50322581 9:0.57967222 10:0.72778828 11:0.80632911 12:0.30869408 13:0.32076494 14:0 15:1 16:0.5096543 17:0.54189359 18:1 19:0.80689655 20:0.68835394 21:0.65628293 22:0.52152239 23:0.46640414 24:1 37:1 67:1 104:1 106:1 129:1 136:1 
-1277.846206104584 1:0.41237113 2:0.73850285 3:0.49715872 4:0.93705659 5:0.36467176 6:0.5451895 7:0.25352766 8:0.62285714 9:0.97328372 10:0.71599288 11:0.66890047 12:0.23134517 13:0.33881585 14:0 15:0.029215897 16:0.87311828 17:0.2875576 18:0.44095454 19:0.7753396 20:0.41954023 21:0.41970667 22:0.47099503 23:0.40336634 24:0.76433445 42:1 61:1 104:1 107:1 123:1 142:1 
-2048 1:0.54815187 2:0.48662063 3:0.76443769 4:0.65416928 5:0.57917889 6:0.5451895 7:0.33018931 8:0.73809524 9:0.57967222 10:0.56836799 11:0.60253165 12:0.97045701 13:0.12192881 14:0 15:0.66766917 16:0.57035199 17:0.50921659 18:0.7172043 19:0.66200068 20:0.68835394 21:0.50968536 22:0.48624293 23:0.40704494 24:0.62650872 60:1 62:1 93:1 120:1 129:1 136:1 
-2048 1:0.1472754 2:0.59486405 3:0.67061597 4:0.49465241 5:0.53591523 6:0.5451895 7:0.34633459 8:0.85494506 9:0.84122125 10:0.58093834 11:0.64722069 12:0 13:0.33420976 14:0 15:0.42197802 16:0.57035199 17:0.50921659 18:1 19:0.74712644 20:0.41954023 21:0.35049229 22:0.91518948 23:0.46640414 24:1 51:1 63:1 89:1 106:1 125:1 158:1 
-2048 1:0.1472754 2:0.63349698 3:0.55850102 4:0.3614102 5:0.3151528 6:1 7:0.25352766 8:0.67823129 9:0.76666667 10:0.40993789 11:0.42642405 12:0.27010732 13:0 14:0 15:0.69915966 16:0.53194181 17:0.69607198 18:0.62508507 19:0.68811117 20:0.50470219 21:0.37682498 22:0.5639884 23:0.53316832 24:0.48762603 35:1 61:1 74:1 105:1 126:1 141:1 
-2048 1:0.31653841 2:0.73850285 3:0.70046083 4:1 5:0.45922939 6:0.5451895 7:0.50105947 8:0.48333333 9:0.84270789 10:0.63768116 11:0.74748458 12:0.25653542 13:0.33420976 14:0 15:0.41611722 16:0.53530466 17:0.56688906 18:0.87290323 19:0.93869732 20:0.79802956 21:0.37682498 22:0.5639884 23:0.56277228 24:0.85237804 25:1 61:1 70:1 105:1 123:1 135:1 
-2048 1:0.60172523 2:0.6219249 3:0.70046083 4:0.65416928 5:0.57917889 6:0.40712203 7:0.25352766 8:0.85494506 9:0.61361965 10:0.70600414 11:0.68293832 12:0.90293018 13:0.12937396 14:0 15:0.4987013 16:0.55297491 17:0.50921659 18:0.90129032 19:0.75146389 20:0.54227681 21:0.48246968 22:0.67195931 23:0.40336634 24:0.82722273 43:1 64:1 89:1 122:1 131:1 155:1 
-2048 1:0.1472754 2:0.63349698 3:0.58430181 4:0.56732997 5:0.60139654 6:0.46825639 7:0.33018931 8:0.55388889 9:0.97328372 10:0.64432367 11:0.59957806 12:0.25101014 13:0.08196319 14:0 15:0.69915966 16:0.85232975 17:0.77024358 18:0.87290323 19:0.68837803 20:0.44120248 21:0.50968536 22:0.74201898 23:0.40336634 24:0.80458295 25:1 61:1 80:1 105:1 123:1 135:1 
-2048 1:0.60172523 2:0.70916055 3:0.49715872 4:0.45615964 5:0.45892564 6:0.5451895 7:0.42208647 8:0.43589744 9:0.84122125 10:0.78772379 11:0.60253165 12:0.36134791 13:0.12937396 14:0 15:0.57687075 16:0.52197288 17:0.60672615 18:0.62508507 19:0.66200068 20:0.58045977 21:0.48246968 22:0.91518948 23:0.50480648 24:0.85263473 60:1 64:1 74:1 110:1 123:1 135:1 
-2048 1:0.31653841 2:0.70916055 3:1 4:0.86190682 5:0.40826613 6:0.5451895 7:0.41747514 8:0.50322581 9:0.7202397 10:0.64432367 11:0.42870439 12:0.30869408 13:0.20800273 14:0 15:0.69915966 16:0.5096543 17:0.77880184 18:0.59451047 19:0.80689655 20:0.47955092 21:0.37682498 22:0.57444157 23:0.41635497 24:0.76433445 27:1 62:1 104:1 114:1 124:1 146:1 
-1362.072090595692 1:0.47312224 2:0.6219249 3:0.36455167 4:0.69501861 5:0.46370968 6:0.45165993 7:0.34633459 8:0.80793651 9:0.63969293 10:0.58093834 11:0.42870439 12:0.22182173 13:0.33881585 14:0 15:0.029215897 16:0.85232975 17:0.50921659 18:0.87543541 19:0.85221675 20:0.63630449 21:0.29763282 22:0.48624293 23:0.470027 24:0.64610449 29:1 61:1 83:1 109:1 123:1 158:1 
-2048 1:0.60172523 2:0.59486405 3:0.36455167 4:0.47301136 5:0.36467176 6:0.75996113 7:0.3663469 8:0.85494506 9:0.84270789 10:0.58093834 11:0.66890047 12:0.072350175 13:0.12937396 14:0 15:0.38571429 16:0.52197288 17:0.54189359 18:0.62508507 19:0.7753396 20:0.55728587 21:0.81521739 22:0.48624293 23:0.52937294 24:0.80027061 25:1 61:1 91:1 105:1 123:1 142:1 
-2048 1:0.31653841 2:0.48662063 3:0.74354103 4:0.60670364 5:0.53591523 6:0.61678005 7:0.55727554 8:0.67823129 9:0.7908616 10:0.75213675 11:0.45109321 12:0.36134791 13:0.62379301 14:0 15:0.52063492 16:0.55324315 17:1 18:0.89784946 19:0.66200068 20:0.50470219 21:0.61142529 22:0.3940951 23:0.46640414 24:0.82722273 25:1 61:1 71:1 111:1 123:1 139:1 
-2048 1:0.54815187 2:0.6219249 3:0.74354103 4:0.76959248 5:0.45892564 6:0.52595622 7:0.33018931 8:0.7962963 9:0.92837981 10:0.64432367 11:0.42870439 12:1 13:0.12937396 14:0 15:0.63722944 16:0.87311828 17:0.58016008 18:0.44095454 19:0.93869732 20:0.45812808 21:0.41970667 22:0.91518948 23:0.56585755 24:0.62204973 50:1 61:1 80:1 118:1 123:1 135:1 
-2048 1:0.41237113 2:0.76218311 3:0.36455167 4:0.60670364 5:0.40826613 6:0.60234647 7:0.55727554 8:0.73170732 9:0.76666667 10:0.82898551 11:0.68293832 12:0.3689789 13:0.12192881 14:0 15:0.44926108 16:0.55297491 17:0.47533429 18:0.44095454 19:0.4277072 20:0.57421289 21:0.65068493 22:0.45807627 23:0.56585755 24:1 39:1 62:1 80:1 105:1 123:1 135:1 
-2048 1:0.28865979 2:0.56878922 3:0.60900801 4:0.70202937 5:0.44354839 6:0.52595622 7:0.37443609 8:0.45 9:0.76393368 10:0.72778828 11:0.49783478 12:0.30869408 13:0.31520961 14:0 15:0.74666667 16:0.62365591 17:0.5290562 18:0.51699618 19:0.66200068 20:0.47955092 21:0.8599101 22:0.55512187 23:0.46640414 24:0.64713357 38:1 62:1 104:1 105:1 124:1 158:1 
-2048 1:0.46244477 2:0.6219249 3:0.36455167 4:0.69501861 5:0.50403226 6:0.60234647 7:0.33018931 8:0.55388889 9:0.71117194 10:0.73447205 11:0.49783478 12:0.36134791 13:0.61463972 14:0 15:0.57687075 16:0.53530466 17:0.69607198 18:0.62508507 19:0.66200068 20:0.50470219 21:0.37682498 22:0.94879579 23:0.40454712 24:0.62204973 28:1 62:1 71:1 111:1 127:1 141:1 
-2048 1:0.47312224 2:0.63300245 3:0.60900801 4:0.84090909 5:0.57917889 6:0.52002095 7:0.57760473 8:0.7962963 9:0.7202397 10:0.49883123 11:0.66890047 12:0.25101014 13:0.33881585 14:0 15:0.43537415 16:0.53530466 17:0.47533429 18:0.93385846 19:0.93333333 20:0.47716682 21:0.59628822 22:0.51616129 23:0.56585755 24:0.80027061 25:1 61:1 73:1 105:1 123:1 135:1 
-2048 1:0.5529522 2:0.59486405 3:0.60900801 4:0.55950769 5:0.34384666 6:0.5451895 7:0.37443609 8:0.68699187 9:0.76666667 10:0.43877144 11:0.68293832 12:0.36134791 13:0.33881585 14:0 15:0.029215897 16:0.85232975 17:0.47533429 18:0.44095454 19:0.93869732 20:0.63630449 21:0.61834094 22:0.5639884 23:0.470027 24:0.71402383 60:1 61:1 72:1 122:1 123:1 135:1 
-2048 1:0.28865979 2:0.63300245 3:0.67061597 4:0.69501861 5:0.40826613 6:0.75996113 7:0.33018931 8:0.55388889 9:1 10:0.72877847 11:0.60253165 12:0.054867201 13:0.12192881 14:0 15:0.52063492 16:0.53194181 17:0.69607198 18:0.87543541 19:0.93333333 20:0.55728587 21:0.61834094 22:0.5639884 23:0.56585755 24:0.40729133 51:1 63:1 104:1 119:1 126:1 158:1 
-2048 1:0.41237113 2:0.63300245 3:0.36455167 4:0.60670364 5:0.50403226 6:0.46825639 7:0.37443609 8:0.76993464 9:0.84122125 10:0.63768116 11:0.68293832 12:0.09801037 13:0.48160483 14:0 15:0.66766917 16:0.54050179 17:0.5290562 18:0.44095454 19:0.80689655 20:0.45812808 21:0.65628293 22:0.47099503 23:0.56277228 24:0.9601084 25:1 61:1 70:1 105:1 123:1 135:1 
-2048 1:0.5529522 2:0.68632602 3:0.57135383 4:0.55950769 5:0.34384666 6:0.46825639 7:0.44524876 8:0.78478261 9:0.61361965 10:0.71599288 11:0.50693768 12:0.33127021 13:0.12937396 14:0 15:0.38571429 16:0.57035199 17:0.60672615 18:0.70776968 19:0.68811117 20:0.58045977 21:0.8599101 22:0.94879579 23:0.40336634 24:0.82722273 60:1 65:1 81:1 122:1 126:1 158:1 
-2048 1:0.60172523 2:0.54238158 3:0.74354103 4:0.56732997 5:0.45922939 6:1 7:0.42208647 8:0.76993464 9:0.7202397 10:0.56836799 11:0.66890047 12:0.25267182 13:0.039419612 14:0 15:0.69915966 16:0.53530466 17:0.69607198 18:0.81861913 19:0.44946492 20:0.62835249 21:0.41970667 22:0.91518948 23:0.52146144 24:0.71402383 25:1 61:1 87:1 105:1 123:1 158:1 
-1266.680058254085 1:0.47312224 2:0.7077319 3:0.49715872 4:0.57027168 5:0.45892564 6:0.46825639 7:0.34633459 8:0.29561403 9:0.7908616 10:0.62318841 11:0.41350211 12:0.44374774 13:0.20155419 14:0 15:0.52932331 16:0.53530466 17:0.70017281 18:0.51699618 19:0.7110904 20:0.44120248 21:0.61142529 22:0.55512187 23:0.40704494 24:0.75518707 60:1 61:1 73:1 122:1 123:1 135:1 
-2048 1:1 2:0.7077319 3:0.55850102 4:0.7085321 5:0.40826613 6:0.65038377 7:0.42208647 8:0.62285714 9:0.61227995 10:0.43877144 11:1 12:1 13:0.32076494 14:0 15:0.029215897 16:0.87311828 17:0.70017281 18:1 19:0.68811117 20:0.79802956 21:0.37682498 22:0.48624293 23:0.40336634 24:0.62650872 60:1 64:1 104:1 106:1 133:1 143:1 
-2048 1:0.41237113 2:0.63300245 3:0.4823887 4:0.57027168 5:0.50403226 6:0.5451895 7:0.42208647 8:0.80793651 9:0.63969293 10:0.58093834 11:1 12:0.12262015 13:0 14:0 15:0.57619048 16:0.5096543 17:0.47533429 18:0.9027186 19:0.85221675 20:0.57421289 21:0.65068493 22:0.51616129 23:0.62653465 24:0.64713357 36:1 61:1 88:1 105:1 123:1 136:1 
-2048 1:0.31296024 2:0.56878922 3:0.49715872 4:0.69501861 5:0.50403226 6:0.40712203 7:0.44524876 8:0.85494506 9:0.61361965 10:0.64432367 11:0.68293832 12:0.44374774 13:0.61463972 14:0 15:0.38571429 16:0.53530466 17:0.50921659 18:0.62508507 19:0.93869732 20:0.62835249 21:0.6835506 22:0.55620388 23:0.46640414 24:0.62650872 54:1 62:1 78:1 106:1 125:1 136:1 
-2048 1:0.51348136 2:0.54238158 3:0.60572672 4:0.86190682 5:0.60139654 6:0.5451895 7:0.41747514 8:0.67823129 9:1 10:0.71599288 11:0.59957806 12:0 13:0.039419612 14:0 15:0.52063492 16:0.40927419 17:0.54189359 18:0.62508507 19:0.81191223 20:0.47716682 21:0.70593924 22:0.51616129 23:0.53316832 24:0.64713357 50:1 66:1 97:1 106:1 129:1 158:1 
-2048 1:0.5992268 2:0.62726586 3:0.60900801 4:0.70202937 5:0.53591523 6:0.60234647 7:0.34633459 8:0.68699187 9:0.63969293 10:0.63768116 11:0.80632911 12:0.3689789 13:0.12937396 14:0 15:0.52063492 16:0.55297491 17:0.47533429 18:0.87543541 19:0.7753396 20:0.63630449 21:0.59628822 22:0.74201898 23:0.40336634 24:0.80027061 39:1 61:1 83:1 105:1 123:1 146:1 
-2048 1:0.46244477 2:0.63300245 3:0.4823887 4:0.45615964 5:0.50403226 6:0.65038377 7:0.42208647 8:0.45 9:0.63969293 10:0.58093834 11:0.65471167 12:0.12262015 13:0.20155419 14:0 15:0.38571429 16:0.5096543 17:0.81692501 18:0.9027186 19:0.74676724 20:0.58045977 21:0.65068493 22:0.48624293 23:1 24:0.64713357 27:1 64:1 88:1 105:1 132:1 136:1 
-2048 1:0.18969072 2:0.7077319 3:0.8662614 4:0.3614102 5:0.40826613 6:0.5451895 7:0.42208647 8:0.57222222 9:1 10:0.63768116 11:0.68293832 12:0.25101014 13:0.12937396 14:0 15:0.38571429 16:0.70779997 17:0.6514977 18:1 19:0.80689655 20:0.50470219 21:0.37682498 22:0.5639884 23:0.40704494 24:0.71402383 30:1 61:1 91:1 105:1 123:1 158:1 
-2048 1:0.30143433 2:0.56878922 3:1 4:0.57027168 5:0.45922939 6:0.40712203 7:0.25352766 8:0.50322581 9:0.76393368 10:0.64432367 11:0.49783478 12:0.22182173 13:0.12192881 14:0 15:0.73766234 16:0.85232975 17:0.82912442 18:1 19:0.75146389 20:0.63630449 21:1 22:0.45807627 23:0.52146144 24:0.93136572 25:1 62:1 82:1 105:1 126:1 148:1 
-1417.924186904737 1:0.30143433 2:0.76218311 3:0.60572672 4:1 5:0.57917889 6:0.65038377 7:0.37535244 8:0.55388889 9:0.63969293 10:0.73447205 11:0.49783478 12:0.36134791 13:0.62379301 14:0 15:0.34285714 16:0.63751493 17:0.69607198 18:0.87543541 19:0.4277072 20:0.50470219 21:0.41970667 22:0.47099503 23:0.40336634 24:0.64610449 28:1 62:1 71:1 111:1 124:1 141:1 
-2048 1:0.1472754 2:0.59486405 3:0.55850102 4:0.60670364 5:0.41980287 6:0.52595622 7:0.37535244 8:0.78478261 9:0.97328372 10:0.73447205 11:1 12:0.25653542 13:0.32076494 14:0 15:0.52063492 16:0.5096543 17:0.5290562 18:1 19:0.44946492 20:0.41954023 21:0.54325669 22:0.47099503 23:0.50502522 24:0.86816701 60:1 61:1 71:1 109:1 123:1 153:1 
-2048 1:0.46244477 2:0.63300245 3:0.99620061 4:0.70202937 5:0.41980287 6:0.45165993 7:0.37443609 8:0.67823129 9:0.97328372 10:0.72778828 11:0.42870439 12:0.27010732 13:0.33881585 14:0 15:0.69915966 16:0.5096543 17:0.5290562 18:0.87543541 19:0.7753396 20:0.54227681 21:0.41970667 22:0.47099503 23:0.69826733 24:0.62650872 35:1 62:1 72:1 122:1 126:1 148:1 
-2047.824079363842 1:0.50140581 2:0.97141529 3:0.67061597 4:0.93705659 5:0.40826613 6:0.75996113 7:0.50105947 8:0.62285714 9:0.57967222 10:0.43877144 11:0.64722069 12:0.054867201 13:0.12937396 14:0 15:0.41611722 16:0.52197288 17:0.44773223 18:0.87543541 19:0.68811117 20:0.54227681 21:0.35049229 22:0.45807627 23:0.40704494 24:0.80027061 59:1 61:1 74:1 119:1 123:1 158:1 
-2048 1:0.51348136 2:1 3:0.8662614 4:0.57027168 5:0.45922939 6:0.5451895 7:0.50105947 8:0.7962963 9:0.7202397 10:0.43877144 11:0.96483826 12:0.25101014 13:0 14:0 15:0.57619048 16:0.50486431 17:0.61619487 18:0.97786947 19:0.85221675 20:0.54227681 21:0.70593924 22:0.91518948 23:0.53316832 24:0.62650872 52:1 61:1 79:1 105:1 123:1 135:1 
-2048 1:0.1472754 2:1 3:0.67061597 4:0.60670364 5:0.50403226 6:0.52002095 7:0.34314331 8:0.67823129 9:0.61361965 10:0.73447205 11:0.61085539 12:0.36134791 13:0.33881585 14:0 15:0.57619048 16:0.87311828 17:0.6514977 18:0.70776968 19:0.44946492 20:0.57421289 21:0.70593924 22:0.32166802 23:0.50480648 24:0.71402383 60:1 64:1 86:1 105:1 123:1 158:1 
-1360.00178694771 1:0.30143433 2:0.63300245 3:0.74354103 4:0.57027168 5:0.53427419 6:0.46825639 7:0.3663469 8:0.64516129 9:0.7908616 10:0.43877144 11:0.49783478 12:0.3689789 13:0.33881585 14:0 15:0.43265306 16:0.57035199 17:0.50588838 18:0.62508507 19:0.98408488 20:0.45812808 21:0.54325669 22:0.3940951 23:0.46278128 24:0.73917914 29:1 62:1 89:1 109:1 123:1 141:1 
-2048 1:0.28865979 2:0.97141529 3:0.80474428 4:0.57027168 5:0.59398263 6:0.5676656 7:0.55727554 8:0.29561403 9:0.92837981 10:0.63768116 11:0.61085539 12:0.27010732 13:0.12937396 14:0 15:0.34285714 16:0.53530466 17:0.60672615 18:0.97786947 19:0.44946492 20:0.57421289 21:0.50968536 22:0.91518948 23:1 24:0.5408961 40:1 63:1 82:1 105:1 123:1 151:1 
-2048 1:0.28865979 2:0.48662063 3:0.57135383 4:0.7085321 5:0.40826613 6:0.52595622 7:0.34633459 8:0.78478261 9:0.61361965 10:0.49883123 11:0.68293832 12:1 13:0.31520961 14:0 15:0.52932331 16:0.70779997 17:0.54189359 18:0.93385846 19:0.7110904 20:0.68835394 21:0.50968536 22:0.45807627 23:0.50480648 24:0.40729133 54:1 62:1 73:1 105:1 123:1 135:1 
-2048 1:0.28865979 2:0.62726586 3:0.80474428 4:0.57027168 5:0.40826613 6:0.60234647 7:0.57760473 8:0.85494506 9:0.80037345 10:0.58093834 11:0.49783478 12:1 13:0.20800273 14:0 15:0.38571429 16:0.53530466 17:0.77880184 18:0.71146953 19:0.74676724 20:0.44120248 21:0.54325669 22:0.52240437 23:0.62653465 24:0.71402383 53:1 62:1 70:1 122:1 123:1 135:1 
-2048 1:0.46244477 2:0.7077319 3:0.57135383 4:0.57027168 5:0.46370968 6:0.58855685 7:0.41747514 8:0.29561403 9:0.57967222 10:0.40993789 11:0.66890047 12:0.12262015 13:0.12192881 14:0 15:0.69915966 16:0.53194181 17:0.2875576 18:0.44095454 19:0.4277072 20:0.44120248 21:0.61834094 22:1 23:0.40336634 24:0.71402383 38:1 62:1 104:1 112:1 124:1 158:1 
-2048 1:0.46814264 2:0.57000268 3:0.49715872 4:0.57027168 5:0.59398263 6:0.58855685 7:0.25352766 8:0.48333333 9:0.84270789 10:0.63768116 11:0.61085539 12:0.30869408 13:0.33420976 14:0 15:0.34285714 16:0.50486431 17:0.6514977 18:0.7172043 19:0.80689655 20:0.50470219 21:0.70593924 22:1 23:0.62653465 24:0.80027061 25:1 61:1 104:1 105:1 132:1 158:1 
-2048 1:0.51348136 2:0.48662063 3:0.74354103 4:0.47301136 5:0.47436093 6:0.75996113 7:0.57760473 8:0.67823129 9:0.71117194 10:0.40993789 11:0.61085539 12:0.44374774 13:0.48160483 14:0 15:0.029215897 16:0.57035199 17:0.54189359 18:0.90129032 19:0.69332355 20:0.47716682 21:0.61834094 22:0.48624293 23:0.41635497 24:0.86816701 50:1 62:1 104:1 105:1 123:1 135:1 
-2048 1:0.32747119 2:0.70916055 3:0.78865881 4:0.69501861 5:0.46370968 6:0.61793473 7:1 8:0.60327869 9:0.53163017 10:0.73447205 11:0.59957806 12:0.36134791 13:0.12937396 14:0 15:0.52063492 16:0.50486431 17:0.58016008 18:0.87290323 19:0.74676724 20:0.58045977 21:0.29763282 22:0.45807627 23:0.52937294 24:0.85263473 42:1 62:1 104:1 105:1 123:1 135:1 
-2048 1:0.47312224 2:0.59486405 3:0.60900801 4:0.86190682 5:0.40826613 6:0.46825639 7:0.3663469 8:0.73809524 9:0.61361965 10:0.49883123 11:0.42870439 12:0.33127021 13:0.20800273 14:0 15:0.43537415 16:0.63751493 17:0.49798387 18:0.88195418 19:0.68811117 20:0.50470219 21:0.70593924 22:0.45807627 23:0.40336634 24:0.5408961 60:1 62:1 70:1 116:1 130:1 158:1 
-2048 1:0.46244477 2:0.48662063 3:0.4823887 4:0.47301136 5:0.46370968 6:0.61678005 7:0.40362108 8:0.7962963 9:0.7908616 10:0.75213675 11:0.61085539 12:0.054867201 13:0.61463972 14:0 15:0.52063492 16:0.70779997 17:0.44773223 18:0.44095454 19:0.68837803 20:0.55728587 21:0.29763282 22:0.51616129 23:0.40336634 24:0.62650872 58:1 62:1 77:1 105:1 130:1 142:1 
-2048 1:0.1472754 2:0.62726586 3:0.55850102 4:0.7085321 5:0.34384666 6:1 7:0.34314331 8:0.45 9:0.61361965 10:0.56836799 11:0.74748458 12:0.12262015 13:0.12937396 14:0 15:0.57619048 16:0.5096543 17:0.47533429 18:0.7172043 19:0.93333333 20:0.75066313 21:0.41970667 22:0.32166802 23:0.56585755 24:0.64713357 26:1 66:1 92:1 114:1 128:1 135:1 
-2048 1:0.54815187 2:0.56878922 3:0.4823887 4:1 5:0.60139654 6:0.5451895 7:0.40362108 8:0.45 9:0.57317703 10:0.70600414 11:0.74748458 12:0.09801037 13:0.20800273 14:0 15:0.57619048 16:0.57035199 17:0.6514977 18:0.88195418 19:0.68837803 20:0.68835394 21:0.35049229 22:0.3940951 23:0.40336634 24:0.85263473 59:1 62:1 104:1 119:1 123:1 158:1 
-2048 1:0.18969072 2:0.63349698 3:0.49715872 4:0.57027168 5:0.41980287 6:0.52595622 7:0.34633459 8:0.50322581 9:0.84122125 10:0.63768116 11:0.64722069 12:0.3689789 13:0.08196319 14:0 15:0.41611722 16:0.87311828 17:0.81692501 18:0.62508507 19:0.74676724 20:0.54227681 21:0.50968536 22:0.55620388 23:0.56585755 24:0.73917914 30:1 61:1 70:1 122:1 123:1 158:1 
-2048 1:0.47312224 2:0.7077319 3:0.4823887 4:0.45615964 5:0.41980287 6:0.65038377 7:0.37535244 8:0.55388889 9:0.84270789 10:0.71599288 11:0.60253165 12:0.25653542 13:0.33881585 14:0 15:0.43265306 16:0.87311828 17:0.47533429 18:1 19:0.93333333 20:0.44120248 21:0.65628293 22:0.4880368 23:1 24:0.93136572 25:1 61:1 70:1 105:1 123:1 135:1 
-2048 1:0.50140581 2:0.7077319 3:0.6615087 4:0.57027168 5:0.47436093 6:0.45165993 7:0.34633459 8:0.7962963 9:0.63969293 10:0.75213675 11:0.65471167 12:0.97045701 13:0.19888583 14:0 15:0.69915966 16:0.70779997 17:0.50921659 18:0.44095454 19:0.74712644 20:0.8784029 21:0.75984589 22:0.4880368 23:0.41635497 24:0.85263473 29:1 61:1 104:1 110:1 127:1 158:1 
-2048 1:0.46814264 2:0.97141529 3:0.67061597 4:0.86190682 5:0.40826613 6:0.75996113 7:0.34633459 8:0.85494506 9:0.61361965 10:0.71599288 11:0.49783478 12:0.3689789 13:0.20800273 14:0 15:0.43265306 16:0.54050179 17:0.77880184 18:0.71146953 19:0.74712644 20:0.8784029 21:0.61834094 22:0.3940951 23:0.56585755 24:0.9601084 34:1 62:1 76:1 111:1 134:1 158:1 
-2048 1:0.31653841 2:0.6219249 3:1 4:0.3614102 5:1 6:0.45165993 7:0.34633459 8:0.76993464 9:0.7908616 10:0.72877847 11:0.49783478 12:0.22182173 13:0.61463972 14:0 15:0.6562212 16:0.57035199 17:0.70017281 18:0.62508507 19:0.44946492 20:0.54227681 21:0.61834094 22:0.47099503 23:0.50480648 24:0.93136572 57:1 61:1 97:1 111:1 129:1 158:1 
-2048 1:0.50140581 2:0.73850285 3:0.76443769 4:0.60670364 5:0.60139654 6:0.30477351 7:0.37535244 8:0.64516129 9:0.92837981 10:0.82898551 11:0.66890047 12:1 13:0.08196319 14:0 15:0.57619048 16:0.57035199 17:0.50921659 18:0.71146953 19:0.85221675 20:0.58045977 21:0.54325669 22:0.91518948 23:0.470027 24:0.5408961 55:1 61:1 104:1 122:1 123:1 151:1 
-2048 1:0.40463918 2:0.52713824 3:0.60572672 4:0.45615964 5:0.56386576 6:0.52217826 7:0.44524876 8:0.55388889 9:0.61361965 10:0.72877847 11:0.74748458 12:0.90293018 13:0.61463972 14:0 15:0.52063492 16:0.55324315 17:0.6514977 18:0.87543541 19:0.66200068 20:0.63630449 21:0.65068493 22:0.55620388 23:0.56277228 24:0.76433445 60:1 65:1 102:1 106:1 125:1 158:1 
-2048 1:0.1472754 2:0.76218311 3:0.4823887 4:0.57027168 5:0.40826613 6:0.75996113 7:0.44524876 8:0.78478261 9:0.71117194 10:0.64432367 11:0.65471167 12:0.18506804 13:0.62379301 14:0 15:0.43537415 16:0.72759857 17:0.70017281 18:0.93385846 19:0.75146389 20:0.79802956 21:0.29763282 22:1 23:1 24:0.86816701 25:1 61:1 70:1 105:1 123:1 135:1 
-2048 1:0.5529522 2:0.59486405 3:0.49715872 4:0.7085321 5:0.40826613 6:0.65038377 7:0.40634675 8:0.73170732 9:0.71117194 10:0.69172194 11:0.50693768 12:0.27010732 13:0 14:0 15:0.38571429 16:0.55297491 17:0.60672615 18:0.89784946 19:0.66200068 20:0.44120248 21:0.50968536 22:0.54525584 23:0.470027 24:1 49:1 61:1 104:1 106:1 125:1 158:1 
-2048 1:0.46244477 2:0.7077319 3:0.70046083 4:1 5:0.40826613 6:0.40712203 7:0.25352766 8:0.55388889 9:0.62640295 10:0.71599288 11:0.59957806 12:0.09801037 13:0.48160483 14:0 15:0.43537415 16:0.57035199 17:0.69607198 18:0.51699618 19:0.68837803 20:0.75066313 21:0.48246968 22:0.4880368 23:0.53316832 24:0.5408961 25:1 62:1 104:1 122:1 125:1 158:1 
-2048 1:0.32747119 2:0.54238158 3:0.80474428 4:0.55950769 5:1 6:0.45165993 7:0.40362108 8:0.80793651 9:0.92837981 10:0.56836799 11:0.45109321 12:0.97045701 13:0.08196319 14:0 15:0.52063492 16:1 17:0.69607198 18:0.87543541 19:0.85221675 20:0.62835249 21:0.61834094 22:0.51616129 23:0.46640414 24:0.62650872 44:1 64:1 104:1 105:1 123:1 158:1 
-2048 1:0.30143433 2:0.6219249 3:0.55850102 4:0.45615964 5:0.56386576 6:0.46825639 7:0.40362108 8:0.62285714 9:0.63969293 10:0.58093834 11:0.50693768 12:0.25267182 13:1 14:0 15:0.43537415 16:0.5096543 17:0.69607198 18:0.87290323 19:0.75146389 20:0.47716682 21:0.59628822 22:0.54525584 23:0.51419142 24:0.85237804 47:1 62:1 77:1 107:1 124:1 143:1 
-2048 1:0.46814264 2:0.57000268 3:0.36455167 4:0.70202937 5:0.45922939 6:0.46825639 7:0.34633459 8:0.7962963 9:0.62640295 10:0.75213675 11:0.68293832 12:0.22182173 13:0.057843997 14:0 15:0.38571429 16:0.40927419 17:0.47533429 18:0.97786947 19:0.7110904 20:0.61900757 21:0.29763282 22:0.55512187 23:0.46278128 24:0.73917914 46:1 63:1 86:1 105:1 123:1 135:1 
-2048 1:0.47312224 2:1 3:0.8662614 4:0.86190682 5:0.40826613 6:0.46825639 7:0.40362108 8:0.57222222 9:0.76393368 10:0.72877847 11:0.60253165 12:0 13:0.61463972 14:0 15:0.69915966 16:0.55324315 17:0.61619487 18:0.70776968 19:0.60344828 20:0.47955092 21:0.54325669 22:0.52152239 23:0.56277228 24:0.93136572 25:1 64:1 95:1 105:1 125:1 136:1 
-2048 1:1 2:0.48662063 3:0.55850102 4:0.60670364 5:0.34384666 6:0.52217826 7:0.55727554 8:0.67823129 9:0.84270789 10:1 11:0.42870439 12:0.90293018 13:0.12937396 14:0 15:0.34285714 16:0.50486431 17:0.6514977 18:1 19:0.98408488 20:0.61900757 21:0.37682498 22:0.51616129 23:0.41635497 24:0.85237804 39:1 61:1 71:1 113:1 123:1 147:1 
-2048 1:0.47312224 2:0.76218311 3:0.58430181 4:0.73265413 5:0.35514888 6:0.60234647 7:0.35610902 8:0.76993464 9:0.71324928 10:0.62318841 11:0.59957806 12:0 13:0.12192881 14:0 15:0.43537415 16:0.52197288 17:0.54189359 18:0.62508507 19:0.7110904 20:0.50470219 21:0.8599101 22:0.3940951 23:0.40454712 24:0.85263473 44:1 62:1 104:1 105:1 123:1 152:1 
-2048 1:0.32747119 2:0.48662063 3:0.4823887 4:0.84090909 5:0.60139654 6:0.75996113 7:0.55200501 8:0.50322581 9:0.97328372 10:0.58093834 11:0.59957806 12:0.97045701 13:0.20800273 14:0 15:0.43265306 16:0.70779997 17:0.70017281 18:0.87543541 19:0.68811117 20:0.26634958 21:0.37682498 22:1 23:0.40336634 24:0.9601084 25:1 61:1 77:1 105:1 123:1 158:1 
-2048 1:0.60172523 2:0.48662063 3:0.60900801 4:0.57027168 5:0.3151528 6:0.75996113 7:0.35610902 8:0.7962963 9:0.61227995 10:0.73447205 11:0.68293832 12:0.36134791 13:0.12192881 14:0 15:0.34285714 16:0.5096543 17:0.5290562 18:0.88195418 19:0.7110904 20:0.79802956 21:0.65068493 22:0.32166802 23:0.40454712 24:0.64713357 34:1 62:1 104:1 105:1 123:1 158:1 
-2048 1:0.46814264 2:1 3:0.29628651 4:0.60670364 5:0.35514888 6:0.5451895 7:0.25295381 8:0.67823129 9:0.84122125 10:0.7787068 11:1 12:0.36134791 13:0.61463972 14:0 15:0.4987013 16:0.55297491 17:0.50921659 18:0.51699618 19:0.80689655 20:0.54227681 21:0.61834094 22:0.51616129 23:0.51419142 24:0.86816701 60:1 63:1 104:1 106:1 125:1 158:1 
-2048 1:0.46244477 2:0.68632602 3:1 4:0.57027168 5:0.45892564 6:0.40712203 7:0.44524876 8:0.55388889 9:0.7908616 10:0.63768116 11:0.96483826 12:0.25101014 13:0.12937396 14:0 15:0.029215897 16:0.62365591 17:0.2875576 18:0.44095454 19:0.80689655 20:0.63630449 21:0.61834094 22:0.51616129 23:0.56277228 24:0.93136572 59:1 61:1 104:1 105:1 123:1 135:1 
-2048 1:0.46244477 2:0.63349698 3:0.70046083 4:0.69501861 5:0.40826613 6:0.46825639 7:0.33018931 8:1 9:0.7908616 10:0.61816031 11:1 12:0.22182173 13:0.08196319 14:0 15:0.6562212 16:0.55297491 17:0.58016008 18:0.75830346 19:0.93333333 20:0.54227681 21:0.37682498 22:0.5639884 23:0.40336634 24:0.80027061 29:1 61:1 76:1 119:1 123:1 135:1 
-2048 1:0.30143433 2:0.57000268 3:0.4823887 4:0.84090909 5:0.45892564 6:0.75996113 7:0.28513329 8:0.50322581 9:0.84122125 10:0.69172194 11:0.80632911 12:0.054867201 13:0.12937396 14:0 15:0.52063492 16:0.85232975 17:0.56688906 18:0.44095454 19:0.74676724 20:0.8784029 21:0.41970667 22:0.47099503 23:0.40336634 24:0.80027061 30:1 67:1 104:1 122:1 123:1 135:1 
-2048 1:0.30143433 2:0.97620846 3:0.58430181 4:0.84090909 5:0.56386576 6:0.58855685 7:0.40362108 8:0.60327869 9:0.64440021 10:0.58093834 11:0.44221753 12:1 13:0.62379301 14:0 15:0.66766917 16:0.52197288 17:0.70017281 18:0.44095454 19:0.7753396 20:0.47716682 21:0.65068493 22:0 23:0 24:0 35:1 61:1 70:1 106:1 123:1 158:1 
-2048 1:0.54815187 2:0.39048338 3:0.49715872 4:0.70202937 5:0.35514888 6:0.30477351 7:0.33018931 8:0.45 9:0.71324928 10:0.58093834 11:0.65471167 12:0.33127021 13:0.48160483 14:0 15:0.43265306 16:0.5096543 17:0.50921659 18:0.9027186 19:0.74712644 20:0.55728587 21:0.59628822 22:0.48624293 23:0.40878012 24:0.9601084 53:1 63:1 104:1 105:1 123:1 158:1 
-2048 1:0.30143433 2:0.7077319 3:0.55850102 4:0.73265413 5:0.35514888 6:0.60234647 7:0.50105947 8:0.55388889 9:0.61361965 10:0.61816031 11:0.96483826 12:0.25653542 13:0.12937396 14:0 15:0.4987013 16:0.53194181 17:0.50921659 18:0.88195418 19:0.93869732 20:0.79802956 21:0.37682498 22:0.3940951 23:1 24:0.85263473 25:1 61:1 70:1 122:1 125:1 158:1 
-2048 1:0.30143433 2:0.66465257 3:0.36455167 4:0.78291536 5:0.41980287 6:0.30477351 7:0.35610902 8:0.45 9:1 10:0.69172194 11:0.42870439 12:0.18506804 13:0.31520961 14:0 15:0.38571429 16:0.53194181 17:0.58016008 18:0.84767025 19:0.74676724 20:0.63630449 21:0.54325669 22:0.57444157 23:0.50502522 24:1 30:1 62:1 70:1 105:1 123:1 144:1 
-2048 1:0.30143433 2:0.63300245 3:0.55850102 4:0.70202937 5:0.35514888 6:0.75996113 7:0.55200501 8:0.43589744 9:0.64440021 10:0.71599288 11:0.74748458 12:0.33127021 13:0.62379301 14:0 15:0.38571429 16:0.57035199 17:0.77024358 18:1 19:0.74676724 20:0.47955092 21:0.70593924 22:0.51616129 23:0.69826733 24:0.85237804 26:1 68:1 75:1 107:1 134:1 136:1 
-2048 1:0.51348136 2:0.54238158 3:0.80474428 4:1 5:0.36467176 6:0.75996113 7:0.34633459 8:0.85494506 9:1 10:0.75213675 11:0.61085539 12:0.12262015 13:0.62379301 14:0 15:0.66766917 16:0.57035199 17:0.56688906 18:0.75830346 19:0.4078478 20:0.41954023 21:0.70593924 22:0.57444157 23:0.50502522 24:0.73917914 28:1 62:1 79:1 121:1 123:1 158:1 
-2048 1:0.32747119 2:0.39048338 3:0.60572672 4:0.70202937 5:0.46370968 6:0.60234647 7:0.40362108 8:0.73809524 9:0.64440021 10:0.40993789 11:0.60253165 12:0.22182173 13:0.20800273 14:0 15:0.66766917 16:0.55297491 17:0.6514977 18:0.9027186 19:0.4277072 20:0.41954023 21:0.48246968 22:0.52152239 23:0.470027 24:0.80027061 29:1 61:1 87:1 106:1 123:1 152:1 
-2048 1:0.1472754 2:0.59486405 3:0.70046083 4:0.76959248 5:0.59398263 6:0.75996113 7:0.50105947 8:0.62285714 9:0.84270789 10:0.62318841 11:0.61085539 12:0.27010732 13:0.31520961 14:0 15:0.74666667 16:0.55297491 17:0.54189359 18:0.71146953 19:0.66200068 20:0.57421289 21:0.65068493 22:0.74201898 23:1 24:0.62204973 28:1 61:1 104:1 105:1 123:1 138:1 
-2048 1:0.30143433 2:0.97141529 3:0.70046083 4:0.69501861 5:0.34384666 6:0.52002095 7:0.37535244 8:0.73170732 9:0.61361965 10:0.56836799 11:0.80632911 12:0 13:0.33881585 14:0 15:0.38571429 16:0.87311828 17:0.5290562 18:0.97786947 19:0.44946492 20:0.41954023 21:0.48246968 22:0.4880368 23:0.40704494 24:1 25:1 61:1 92:1 105:1 123:1 158:1 
-2048 1:0.32747119 2:0.70916055 3:0.57135383 4:0.47301136 5:0.56386576 6:0.65038377 7:0.41747514 8:0.64516129 9:0.7908616 10:0.64432367 11:0.50693768 12:1 13:0.48160483 14:0 15:0.34285714 16:0.50486431 17:0.70017281 18:0.93385846 19:0.68837803 20:0.41954023 21:0.65628293 22:0.3940951 23:0.52937294 24:0.62650872 52:1 66:1 104:1 107:1 124:1 158:1 
-2048 1:0.30143433 2:1 3:0.57135383 4:0.3614102 5:0.53427419 6:0.52595622 7:0.40362108 8:0.50322581 9:0.76666667 10:0.62318841 11:0.61085539 12:0.054867201 13:1 14:0 15:0.43537415 16:0.53530466 17:0.47533429 18:0.70776968 19:0.69332355 20:0.41954023 21:0.37682498 22:0.56805477 23:0.40878012 24:0.64610449 31:1 62:1 91:1 111:1 123:1 147:1 
-1437.587932546897 1:0.40463918 2:0.97141529 3:0.55850102 4:0.60670364 5:0.47436093 6:0.55176415 7:0.40634675 8:0.62285714 9:0.97328372 10:0.72778828 11:0.96019961 12:0.23134517 13:0.33420976 14:0 15:0.029215897 16:0.52197288 17:0.60672615 18:0.84767025 19:0.80689655 20:0.46273637 21:0.37682498 22:0.52240437 23:0.46640414 24:0.64610449 34:1 64:1 82:1 109:1 123:1 158:1 
-2048 1:0.60172523 2:0.7077319 3:0.80474428 4:0.55950769 5:0.60139654 6:0.58855685 7:0.37443609 8:0.60327869 9:0.97328372 10:0.43877144 11:0.42870439 12:0.36134791 13:0.12937396 14:0 15:0.6562212 16:0.53194181 17:0.49798387 18:0.87290323 19:0.80689655 20:0.57421289 21:0.54325669 22:0.4880368 23:0.52146144 24:0.5408961 25:1 61:1 70:1 106:1 129:1 158:1 
-1006.654388051347 1:0.46244477 2:0.48662063 3:0.36455167 4:1 5:0.53591523 6:0.40712203 7:0.34314331 8:0.55388889 9:0.63969293 10:0.49883123 11:0.60253165 12:0.22182173 13:0.20800273 14:0 15:0.029215897 16:0.53530466 17:0.54189359 18:0.90129032 19:1 20:0.61900757 21:0.50968536 22:0.4880368 23:0.41930693 24:0.48762603 58:1 62:1 87:1 107:1 128:1 147:1 
-2048 1:0.1472754 2:0.57000268 3:0.58430181 4:0.84090909 5:0.45922939 6:0.5676656 7:0.50105947 8:0.48333333 9:0.84270789 10:0.64432367 11:0.74748458 12:0.90293018 13:0.19888583 14:0 15:0.69915966 16:0.87311828 17:0.56688906 18:0.7172043 19:0.80689655 20:0.68835394 21:0.59628822 22:0.74201898 23:0.62653465 24:0.62204973 60:1 61:1 72:1 105:1 123:1 135:1 
-987.7368146692959 1:0.40463918 2:0.66465257 3:0.60900801 4:0.57027168 5:0.3151528 6:0.40712203 7:0.40362108 8:0.7962963 9:0.7202397 10:0.43877144 11:0.64722069 12:0.3689789 13:0.31520961 14:0 15:0.42197802 16:0.85232975 17:0.2875576 18:0.88195418 19:0.4277072 20:0.55728587 21:0.61142529 22:0.32166802 23:0.53316832 24:0.62650872 35:1 62:1 93:1 122:1 125:1 136:1 
-862.8606100093999 1:0.46244477 2:0.62726586 3:0.78865881 4:0.7085321 5:0.34384666 6:0.60234647 7:0.40362108 8:0.60327869 9:0.61227995 10:0.78772379 11:0.68293832 12:0.12262015 13:0.31520961 14:0 15:0.42197802 16:0.72759857 17:0.50921659 18:0.87290323 19:0.74712644 20:0.58045977 21:0.48246968 22:0.45807627 23:0.46278128 24:0.62650872 60:1 65:1 84:1 106:1 131:1 135:1 
-2048 1:0.46814264 2:0.63300245 3:0.4823887 4:0.57027168 5:0.45922939 6:0.65038377 7:0.33018931 8:0.73170732 9:0.97328372 10:0.61816031 11:0.45898734 12:0.44374774 13:0.08196319 14:0 15:0.57687075 16:0.57035199 17:0.2875576 18:0.44095454 19:0.74676724 20:0.50470219 21:0.61834094 22:1 23:0.46278128 24:0.64713357 30:1 61:1 70:1 105:1 123:1 135:1 
-257.6909028557154 1:0.5992268 2:0.63349698 3:0.8662614 4:0.3614102 5:0.60139654 6:0.52002095 7:0.42208647 8:0.45 9:0.71324928 10:0.82898551 11:1 12:0.09801037 13:0.48160483 14:0 15:0.029215897 16:0.55297491 17:0.56688906 18:0.71146953 19:0.80689655 20:0.44120248 21:0.50968536 22:0.32166802 23:0.41635497 24:0.5408961 60:1 62:1 70:1 116:1 128:1 135:1 
-563.2585586708981 1:0.46814264 2:0.48662063 3:0.78865881 4:0.69501861 5:0.35514888 6:0.65038377 7:0.55727554 8:0.62285714 9:0.57967222 10:0.71599288 11:0.41350211 12:0.36134791 13:0.08196319 14:0 15:0.42197802 16:0.55297491 17:0.2875576 18:0.88195418 19:0.98408488 20:0.55728587 21:0.35049229 22:0.5639884 23:0.40878012 24:0.64610449 26:1 61:1 90:1 110:1 132:1 136:1 
-2048 1:0.1472754 2:0.48662063 3:0.57135383 4:0.7085321 5:0.60139654 6:0.75996113 7:0.40362108 8:0.57222222 9:0.80037345 10:0.75213675 11:0.96019961 12:0.22182173 13:0.057843997 14:0 15:0.4987013 16:0.53530466 17:0.50921659 18:1 19:0.74712644 20:1 21:0.59628822 22:0.67195931 23:0.40878012 24:0.62204973 30:1 62:1 78:1 122:1 125:1 158:1 
-2048 1:0.51546392 2:0.48662063 3:0.49715872 4:0.55950769 5:0.53427419 6:0.61793473 7:0.57760473 8:0.43589744 9:0.53163017 10:0.64432367 11:0.50693768 12:0.054867201 13:0.48160483 14:0 15:0.66766917 16:0.95830055 17:0.5290562 18:0.62508507 19:0.69332355 20:0.50470219 21:0.50968536 22:0.47099503 23:0.470027 24:0.62650872 59:1 62:1 90:1 120:1 129:1 136:1 
-2048 1:1 2:0.97620846 3:0.70046083 4:0.69501861 5:0.57917889 6:0.5676656 7:0.37443609 8:0.80793651 9:0.7202397 10:0.49883123 11:0.42870439 12:0.30869408 13:0.12192881 14:0 15:0.43265306 16:0.59966915 17:0.70017281 18:0.88195418 19:0.68811117 20:0.45812808 21:0.54325669 22:0.56805477 23:0.40454712 24:0.62650872 35:1 62:1 84:1 105:1 123:1 151:1 
-2048 1:0.31653841 2:0.56878922 3:0.36455167 4:0.3614102 5:0.53427419 6:0.75996113 7:0.28513329 8:0.29561403 9:0.92837981 10:0.43877144 11:0.41350211 12:0.054867201 13:0.33881585 14:0 15:0.74666667 16:0.53530466 17:0.49798387 18:0.84767025 19:0.66200068 20:0.58045977 21:0.70593924 22:0.54525584 23:0.470027 24:0.64610449 33:1 61:1 80:1 105:1 123:1 158:1 
-2048 1:0.31653841 2:0.59486405 3:0.58430181 4:0.84090909 5:0.57917889 6:0.55176415 7:0.42208647 8:0.50322581 9:0.97328372 10:0.72877847 11:0.64722069 12:0.12262015 13:0.33881585 14:0 15:0.4987013 16:0.52197288 17:0.60672615 18:0.44095454 19:0.4277072 20:0.57421289 21:0.70593924 22:0.91518948 23:0.56277228 24:0.48762603 25:1 61:1 74:1 122:1 126:1 137:1 
-2048 1:0.46814264 2:0.48662063 3:0.49715872 4:0.57027168 5:0.47436093 6:0.75996113 7:0.34314331 8:0.73170732 9:0.62640295 10:0.56836799 11:0.49783478 12:0.3689789 13:0.08196319 14:0 15:0.73766234 16:0.57035199 17:0.60672615 18:0.87543541 19:0.68837803 20:0.8784029 21:0.54325669 22:0.54525584 23:0.41635497 24:0.73917914 58:1 61:1 104:1 108:1 126:1 153:1 
-2048 1:0.32747119 2:0.68632602 3:0.76443769 4:0.69501861 5:0.47436093 6:0.5451895 7:0.37443609 8:0.43589744 9:0.71117194 10:0.62318841 11:0.50693768 12:0.054867201 13:0.08196319 14:0 15:0.69915966 16:0.63751493 17:0.5290562 18:0.84767025 19:0.98408488 20:0.68835394 21:0.59628822 22:0.52240437 23:0.46640414 24:0.64713357 25:1 61:1 72:1 105:1 123:1 135:1 
-950.7888058819316 1:0.41237113 2:1 3:0.57109085 4:0.7085321 5:0.60139654 6:0.30477351 7:0.34633459 8:0.50322581 9:0.84270789 10:0.75213675 11:0.42642405 12:0.30869408 13:0.32076494 14:0 15:0.43265306 16:0.55324315 17:0.50588838 18:0.44095454 19:0.4277072 20:0.50470219 21:0.61142529 22:0.32166802 23:0.40704494 24:0.71402383 49:1 61:1 103:1 106:1 125:1 158:1 
-2048 1:0.47312224 2:0.68632602 3:0.60900801 4:0.70202937 5:0.56386576 6:0.58855685 7:0.40362108 8:0.76993464 9:0.76666667 10:0.40993789 11:1 12:0.25653542 13:0.15886045 14:0 15:0.73766234 16:0.57035199 17:0.56688906 18:0.7172043 19:0.75146389 20:0.44120248 21:0.6835506 22:0.3940951 23:0.41635497 24:0.40729133 25:1 61:1 70:1 105:1 123:1 135:1 
-2048 1:0.5992268 2:0.57000268 3:0.60900801 4:0.86190682 5:0.46370968 6:0.58855685 7:0.44524876 8:0.67823129 9:0.57967222 10:0.70600414 11:1 12:1 13:0.20800273 14:0 15:0.43265306 16:0.57035199 17:0.54189359 18:0.9265233 19:0.98408488 20:0.47955092 21:0.37682498 22:0.55620388 23:0.69826733 24:0.62204973 26:1 66:1 75:1 115:1 128:1 158:1 
-2048 1:0.31296024 2:0.54238158 3:0.49715872 4:1 5:0.53591523 6:0.60234647 7:0.42208647 8:0.76993464 9:0.62640295 10:0.73447205 11:0.41350211 12:0.44374774 13:0.20155419 14:0 15:0.38571429 16:0.70779997 17:0.49798387 18:0.84767025 19:0.7110904 20:0.47955092 21:0.61834094 22:0.32166802 23:0.46640414 24:0.62204973 41:1 61:1 73:1 122:1 123:1 135:1 
-1538.577262653769 1:0.51348136 2:0.7077319 3:0.60900801 4:0.55950769 5:0.45922939 6:0.75996113 7:0.40634675 8:0.73170732 9:0.71117194 10:1 11:0.60253165 12:0.33127021 13:0.20800273 14:0 15:0.029215897 16:0.54050179 17:0.47533429 18:0.9027186 19:0.7753396 20:0.55728587 21:0.54325669 22:0.51616129 23:0.40704494 24:0.62650872 60:1 63:1 102:1 122:1 123:1 135:1 
-2048 1:0.1472754 2:0.57000268 3:1 4:0.84090909 5:0.47436093 6:0.30477351 7:0.41747514 8:0.85494506 9:0.71117194 10:0.69172194 11:0.45109321 12:0.09801037 13:0.33881585 14:0 15:0.43537415 16:0.85232975 17:0.77024358 18:0.62508507 19:1 20:0.45812808 21:0.35049229 22:0.32166802 23:0.69826733 24:0.64713357 28:1 61:1 104:1 105:1 123:1 158:1 
-2048 1:0.46244477 2:0.73850285 3:0.8662614 4:0.3614102 5:0.35514888 6:0.40712203 7:0.34314331 8:0.85494506 9:0.63969293 10:0.56836799 11:0.65471167 12:0.30869408 13:0.12937396 14:0 15:0.38571429 16:0.55324315 17:0.58016008 18:0.88195418 19:0.7753396 20:0.58045977 21:0.8599101 22:0.32166802 23:0.56585755 24:0.71402383 60:1 61:1 100:1 106:1 123:1 158:1 
-2048 1:0.30143433 2:0.7077319 3:0.4823887 4:0.93705659 5:0.60139654 6:0.75996113 7:0.3663469 8:0.48333333 9:0.80037345 10:0.58093834 11:0.45109321 12:0.27010732 13:0.50653194 14:0 15:0.42197802 16:0.55297491 17:0.70017281 18:0.44095454 19:0.74712644 20:0.8784029 21:0.59628822 22:0.54525584 23:0.41635497 24:0.48762603 50:1 62:1 75:1 106:1 131:1 154:1 
-2048 1:0.5992268 2:0.7077319 3:0.58430181 4:0.57027168 5:0.45922939 6:0.58855685 7:0.42208647 8:0.68699187 9:0.80037345 10:0.72877847 11:0.68293832 12:0.27010732 13:0.20800273 14:0 15:0.38571429 16:0.53194181 17:0.47533429 18:0.93385846 19:0.44946492 20:0.55728587 21:0.59628822 22:0.52152239 23:0.40336634 24:0.86816701 56:1 62:1 87:1 106:1 133:1 142:1 
-2048 1:0.28865979 2:0.73850285 3:0.49715872 4:0.86190682 5:0.35514888 6:0.52002095 7:0.3663469 8:0.64516129 9:0.71324928 10:0.63768116 11:1 12:1 13:0.19888583 14:0 15:0.66766917 16:0.55324315 17:0.61619487 18:0.87290323 19:0.44946492 20:0.50470219 21:0.65068493 22:0.51616129 23:0.46640414 24:0.86816701 60:1 61:1 92:1 105:1 123:1 158:1 
-2048 1:0.28865979 2:0.52713824 3:0.49715872 4:0.57027168 5:0.53688769 6:0.65038377 7:0.44524876 8:0.57222222 9:0.61361965 10:0.73447205 11:0.44221753 12:0.054867201 13:0.62379301 14:0 15:0.41611722 16:0.63751493 17:0.58016008 18:0.89784946 19:0.4078478 20:0.41954023 21:0.6835506 22:1 23:0.56277228 24:0.93136572 28:1 61:1 78:1 105:1 123:1 135:1 
-2048 1:0.18969072 2:0.54238158 3:1 4:0.3614102 5:0.35514888 6:0.40712203 7:0.34314331 8:0.85494506 9:0.63969293 10:0.75213675 11:0.45898734 12:0.30869408 13:0.19888583 14:0 15:0.6562212 16:0.55324315 17:0.58016008 18:0.7172043 19:0.44946492 20:0.44120248 21:0.61142529 22:0.32166802 23:0.50480648 24:0.71402383 60:1 61:1 100:1 106:1 123:1 153:1 
-2048 1:0.54815187 2:0.97620846 3:0.36455167 4:0.49465241 5:0.60139654 6:0.52595622 7:0.55200501 8:0.57222222 9:1 10:0.63768116 11:0.49783478 12:0.25653542 13:0.61463972 14:0 15:0.38571429 16:0.52197288 17:0.5290562 18:0.51699618 19:1 20:0.75066313 21:0.59628822 22:0.52240437 23:0.46640414 24:0.9601084 44:1 62:1 75:1 113:1 123:1 157:1 
-2048 1:0.1472754 2:0.6219249 3:0.78865881 4:0.70202937 5:0.44354839 6:0.46825639 7:0.37443609 8:0.45 9:0.84270789 10:0.40993789 11:0.44221753 12:0 13:0.33881585 14:0 15:0.73766234 16:0.50486431 17:0.69607198 18:0.97786947 19:0.93333333 20:0.55728587 21:0.66887842 22:0.54525584 23:0.56585755 24:0.40729133 35:1 62:1 82:1 105:1 126:1 158:1 
-2048 1:0.51348136 2:0.70916055 3:0.57135383 4:0.70202937 5:0.40826613 6:0.75996113 7:0.25352766 8:0.80793651 9:0.7908616 10:0.75213675 11:0.42870439 12:0.25101014 13:0.15886045 14:0 15:0.69915966 16:1 17:0.50921659 18:0.87543541 19:0.69332355 20:0.75066313 21:0.37682498 22:0.3940951 23:0.50502522 24:0.64713357 25:1 61:1 70:1 105:1 123:1 135:1 
-2048 1:0.28865979 2:0.6219249 3:0.8662614 4:0.86190682 5:0.57917889 6:0.52595622 7:0.25352766 8:0.48333333 9:0.97328372 10:0.58093834 11:0.60253165 12:0.12262015 13:0.62379301 14:0 15:0.41611722 16:0.55324315 17:0.49798387 18:0.87543541 19:0.4277072 20:0.68835394 21:1 22:0.74201898 23:0.40336634 24:0.71402383 43:1 65:1 84:1 107:1 130:1 145:1 
-2048 1:0.54815187 2:0.68632602 3:0.36455167 4:0.60670364 5:0.35514888 6:0.45165993 7:0.40362108 8:0.55388889 9:0.57317703 10:0.71599288 11:0.50693768 12:0 13:0.20800273 14:0 15:0.52063492 16:0.72759857 17:0.77880184 18:0.89784946 19:0.68811117 20:0.26634958 21:0.54325669 22:0.74201898 23:0.52146144 24:0.75518707 26:1 63:1 71:1 110:1 123:1 138:1 
-2048 1:0.47312224 2:0.48662063 3:0.80474428 4:0.55950769 5:0.53427419 6:0.45165993 7:0.3663469 8:0.78478261 9:0.71324928 10:0.62318841 11:0.42870439 12:0.30869408 13:0.20800273 14:0 15:0.57619048 16:0.53194181 17:0.69607198 18:0.75830346 19:0.80689655 20:0.46273637 21:0.59628822 22:0.67195931 23:0.40704494 24:0.64713357 25:1 61:1 70:1 105:1 123:1 135:1 
-2048 1:0.41237113 2:0.6219249 3:0.70046083 4:0.65416928 5:0.45892564 6:0.5451895 7:0.50105947 8:0.85494506 9:0.84270789 10:0.43877144 11:0.44221753 12:0.23134517 13:0.61463972 14:0 15:0.69915966 16:0.70779997 17:0.5290562 18:0.84767025 19:0.74676724 20:0.68835394 21:0.29763282 22:0.4880368 23:0.50480648 24:0.62650872 28:1 61:1 70:1 105:1 123:1 135:1 
-1907.058407555952 1:0.54815187 2:0.73850285 3:0.70046083 4:0.55950769 5:0.40826613 6:0.61793473 7:0.28513329 8:0.85494506 9:0.57967222 10:0.58093834 11:0.59957806 12:0.09801037 13:0.48160483 14:0 15:0.38571429 16:0.85232975 17:0.2875576 18:0.44095454 19:1 20:0.46273637 21:0.81521739 22:0.51616129 23:1 24:0.64610449 37:1 66:1 86:1 106:1 129:1 136:1 
-2048 1:0.30143433 2:0.76218311 3:0.67061597 4:0.65416928 5:0.40826613 6:0.75996113 7:0.42208647 8:0.73170732 9:1 10:0.71599288 11:0.59957806 12:0.25653542 13:0.61463972 14:0 15:0.029215897 16:0.53530466 17:1 18:0.93385846 19:0.4277072 20:0.8784029 21:0.65068493 22:0.3940951 23:1 24:0.85237804 25:1 63:1 104:1 105:1 123:1 142:1 
-2048 1:0.30143433 2:0.63300245 3:0.57135383 4:0.86190682 5:0.57917889 6:0.60234647 7:0.37443609 8:0.76993464 9:0.84270789 10:0.61816031 11:0.96483826 12:0.12262015 13:0.08196319 14:0 15:0.029215897 16:0.54050179 17:0.49798387 18:0.84767025 19:0.66200068 20:0.45812808 21:0.61834094 22:0.32166802 23:0.69826733 24:0.93136572 60:1 61:1 86:1 114:1 128:1 135:1 
-2048 1:0.40463918 2:0.57000268 3:0.8662614 4:0.56732997 5:0.40826613 6:0.5676656 7:0.42208647 8:0.76993464 9:0.84122125 10:0.49883123 11:0.68293832 12:0.90293018 13:0.19888583 14:0 15:0.43537415 16:0.5096543 17:0.60672615 18:0.44095454 19:0.93333333 20:0.57421289 21:0.41970667 22:0.32166802 23:0.40878012 24:0.62650872 55:1 62:1 72:1 112:1 128:1 135:1 
-646.6366684281613 1:0.30143433 2:0.48662063 3:0.60572672 4:0.3614102 5:0.53427419 6:0.60234647 7:0.33018931 8:0.62285714 9:0.61227995 10:0.58093834 11:0.68293832 12:0.27010732 13:0.62379301 14:0 15:0.57687075 16:0.50486431 17:0.54189359 18:0 19:0 20:0 21:0 22:0 23:0 24:0 51:1 61:1 104:1 105:1 123:1 158:1 
-2048 1:0.50140581 2:0.97141529 3:0.78865881 4:0.65416928 5:1 6:0.65038377 7:0.37443609 8:0.85494506 9:0.62640295 10:0.7787068 11:0.60253165 12:0.90293018 13:1 14:0 15:0.029215897 16:0.63751493 17:0.47533429 18:0.59451047 19:0.69332355 20:0.63630449 21:0.61142529 22:0.57444157 23:0.46640414 24:0.64713357 60:1 62:1 77:1 115:1 123:1 158:1 
-2048 1:0.5529522 2:0.62726586 3:0.78865881 4:0.69501861 5:0.40826613 6:0.5451895 7:0.44524876 8:0.57222222 9:0.63969293 10:0.63768116 11:0.68293832 12:0.09801037 13:0.08196319 14:0 15:0.52063492 16:0.53530466 17:0.58016008 18:1 19:0.68811117 20:0.54227681 21:0.65628293 22:0.3940951 23:0.40336634 24:0.93136572 25:1 64:1 71:1 105:1 123:1 138:1 
-2048 1:0.50140581 2:0.52713824 3:0.67061597 4:0.60670364 5:0.46370968 6:0.52595622 7:0.57760473 8:0.57222222 9:1 10:0.82898551 11:0.50693768 12:0.44374774 13:0.15886045 14:0 15:0.44926108 16:0.52197288 17:0.60672615 18:0.44095454 19:0.93333333 20:0.58045977 21:0.48246968 22:0.3940951 23:0.40704494 24:0.62650872 50:1 61:1 103:1 105:1 123:1 155:1 
-1207.653890912987 1:0.40463918 2:0.54238158 3:0.8662614 4:0.70202937 5:0.41980287 6:0.52002095 7:0.37535244 8:0.73170732 9:0.71117194 10:0.62318841 11:0.49783478 12:0.33127021 13:0.12192881 14:0 15:0.69915966 16:0.55297491 17:0.69607198 18:0.87543541 19:0.68811117 20:0.41954023 21:1 22:0.51616129 23:0.40878012 24:0.62650872 60:1 65:1 71:1 122:1 125:1 136:1 
-2048 1:0.5992268 2:0.70916055 3:0.76443769 4:0.7085321 5:0.47436093 6:0.46825639 7:0.3663469 8:0.73170732 9:0.84122125 10:0.58093834 11:0.96019961 12:0.3689789 13:0.48160483 14:0 15:0.4987013 16:0.63751493 17:0.50921659 18:0.7172043 19:0.93869732 20:0.55728587 21:0.29763282 22:0.67195931 23:0.56585755 24:0.73917914 56:1 62:1 90:1 106:1 125:1 158:1 
-2048 1:0.41237113 2:0.57000268 3:0.99620061 4:0.56732997 5:0.46370968 6:0.52002095 7:0.50105947 8:0.85494506 9:0.61361965 10:0.7787068 11:0.49783478 12:0.33127021 13:0.31520961 14:0 15:0.34285714 16:0.53194181 17:0.77880184 18:0.75830346 19:0.7753396 20:0.44120248 21:0.61142529 22:0.91518948 23:0.46640414 24:0.64610449 40:1 63:1 76:1 116:1 124:1 146:1 
-2048 1:0.50140581 2:0.97141529 3:0.67061597 4:0.93705659 5:0.45922939 6:0.61793473 7:0.25352766 8:0.76993464 9:0.61361965 10:0.43877144 11:0.42870439 12:0.36134791 13:0.12937396 14:0 15:0.029215897 16:0.53194181 17:1 18:0.87290323 19:0.98408488 20:0.46273637 21:0.37682498 22:0.54525584 23:0.69826733 24:0.64713357 59:1 61:1 96:1 105:1 123:1 158:1 
-2048 1:0.47312224 2:0.57000268 3:0.57109085 4:0.65416928 5:0.44354839 6:0.46825639 7:0.40362108 8:0.57222222 9:0.71324928 10:0.7787068 11:0.61085539 12:0.3689789 13:0.12192881 14:0 15:0.44926108 16:1 17:0.77880184 18:0.87543541 19:0.81191223 20:0.50470219 21:0.37682498 22:0.3940951 23:0.62653465 24:0.62650872 30:1 62:1 73:1 105:1 123:1 158:1 
-1135.2916548566 1:0.1472754 2:0.73850285 3:0.80474428 4:0.3614102 5:0.34384666 6:0.46825639 7:0.57760473 8:0.48333333 9:0.57317703 10:0.43877144 11:0.42642405 12:0.054867201 13:0.20800273 14:0 15:0.52063492 16:0.5096543 17:0.70017281 18:0.81861913 19:0.93869732 20:0.46273637 21:0.59628822 22:0.47099503 23:0.52146144 24:0.64610449 26:1 63:1 96:1 106:1 125:1 158:1 
-2048 1:0.31296024 2:0.6219249 3:0.57135383 4:0.7085321 5:0.57917889 6:0.40712203 7:0.34314331 8:0.29561403 9:0.71324928 10:0.40993789 11:0.42642405 12:0.3689789 13:0.33881585 14:0 15:0.52932331 16:0.55324315 17:0.70017281 18:0.89784946 19:0.93333333 20:0.54227681 21:0.37682498 22:0.54525584 23:0.51419142 24:0.5408961 48:1 61:1 83:1 105:1 123:1 158:1 
-2048 1:0.51546392 2:0.54238158 3:0.60900801 4:0.57027168 5:0.50403226 6:0.30477351 7:0.50105947 8:0.67823129 9:0.57967222 10:0.75213675 11:0.64722069 12:0.18506804 13:0.33881585 14:0 15:0.6562212 16:0.55297491 17:0.49798387 18:0.93385846 19:0.74712644 20:0.57421289 21:0.37682498 22:0.54525584 23:0.52146144 24:0.86816701 41:1 61:1 73:1 105:1 123:1 158:1 
-61.32080374920795 1:0.46814264 2:0.6219249 3:0.57135383 4:0.3614102 5:0.59398263 6:0.52595622 7:0.42208647 8:0.48333333 9:0.76393368 10:0.58093834 11:0.44221753 12:0.09801037 13:0.32076494 14:0 15:0.43537415 16:0.55297491 17:0.77024358 18:0.89784946 19:0.60344828 20:1 21:0.29763282 22:0.67195931 23:0.56585755 24:0.73917914 59:1 62:1 71:1 121:1 123:1 137:1 
-2048 1:0.47312224 2:0.54238158 3:0.36455167 4:1 5:0.41980287 6:0.45165993 7:0.41747514 8:0.62285714 9:0.71117194 10:0.7787068 11:0.59957806 12:0.30869408 13:0.20800273 14:0 15:0.43265306 16:0.50486431 17:0.6514977 18:0.44095454 19:0.93869732 20:0.8784029 21:0.59628822 22:0.52152239 23:1 24:1 47:1 62:1 79:1 115:1 123:1 149:1 
-2048 1:0.51546392 2:0.97141529 3:0.57135383 4:0.3614102 5:0.53591523 6:0.45165993 7:0.28513329 8:0.55388889 9:0.7202397 10:0.72877847 11:0.42870439 12:0.33127021 13:0.33420976 14:0 15:0.66766917 16:0.52197288 17:0.49798387 18:0.62508507 19:0.74712644 20:0.54227681 21:0.81521739 22:0.55512187 23:0.53316832 24:0.62204973 25:1 61:1 70:1 105:1 123:1 135:1 
-2048 1:0.28865979 2:0.48662063 3:0.4823887 4:0.70202937 5:0.36467176 6:0.61793473 7:0.42208647 8:0.57222222 9:0.80037345 10:0.56836799 11:0.49783478 12:0.12262015 13:1 14:0 15:0.66766917 16:0.62365591 17:0.61619487 18:0.9027186 19:0.75146389 20:0.57421289 21:0.94178082 22:0.52152239 23:0.41635497 24:0.85237804 60:1 61:1 70:1 105:1 123:1 135:1 
-2048 1:0.30143433 2:0.7077319 3:0.67061597 4:0.45615964 5:0.40826613 6:0.75996113 7:0.55727554 8:0.48333333 9:0.92837981 10:0.43877144 11:0.44221753 12:0.18506804 13:0.32076494 14:0 15:0.73766234 16:0.70779997 17:0.82912442 18:0.44095454 19:0.44946492 20:0.45812808 21:0.65628293 22:0.47099503 23:0.69826733 24:0.9601084 25:1 61:1 84:1 113:1 123:1 146:1 
-2048 1:0.46244477 2:0.6219249 3:0.36455167 4:0.60670364 5:0.36467176 6:1 7:0.42208647 8:0.85494506 9:0.84122125 10:0.69172194 11:0.44221753 12:0.27010732 13:0.12192881 14:0 15:0.52063492 16:0.52197288 17:0.77880184 18:0.7172043 19:0.7110904 20:0.50470219 21:0.65068493 22:0.3940951 23:0.46640414 24:0.71402383 34:1 62:1 85:1 118:1 123:1 152:1 
-2048 1:0.32747119 2:0.70916055 3:0.60900801 4:0.3614102 5:0.53427419 6:0.5451895 7:0.37443609 8:0.45 9:0.53163017 10:0.40993789 11:0.61085539 12:0.12262015 13:0.61463972 14:0 15:0.4987013 16:0.5096543 17:0.47533429 18:1 19:1 20:0.63630449 21:0.48246968 22:0.52152239 23:0.52937294 24:0.73917914 30:1 61:1 85:1 105:1 123:1 145:1 
-2048 1:0.60172523 2:0.6219249 3:0.60572672 4:0.7085321 5:0.41980287 6:0.5451895 7:0.25352766 8:0.76993464 9:0.92837981 10:0.43877144 11:0.66890047 12:0.12262015 13:0.15886045 14:0 15:0.66766917 16:0.95830055 17:0.77024358 18:0.9027186 19:0.66200068 20:0.63630449 21:0.37682498 22:0.56805477 23:0.46278128 24:0.5408961 30:1 61:1 70:1 106:1 123:1 135:1 
-602.6451830514552 1:0.1472754 2:0.48662063 3:0.78865881 4:0.65416928 5:0.36467176 6:0.30477351 7:0.34314331 8:0.60327869 9:0.57317703 10:0.63768116 11:0.60253165 12:0.25653542 13:0.61463972 14:0 15:0.34285714 16:0.55324315 17:1 18:0.87290323 19:0.80689655 20:0.8784029 21:0.29763282 22:0.91518948 23:0.40336634 24:0.85263473 58:1 62:1 104:1 115:1 124:1 148:1 
-2048 1:0.51348136 2:0.7077319 3:0.8662614 4:1 5:0.46370968 6:0.52595622 7:0.50105947 8:0.29561403 9:0.71324928 10:0.58093834 11:0.42870439 12:1 13:0.08196319 14:0 15:0.4987013 16:0.54050179 17:0.70017281 18:0.51699618 19:0.60344828 20:0.41954023 21:0.48246968 22:0.32166802 23:0.56277228 24:0.62650872 60:1 64:1 101:1 105:1 123:1 158:1 
-2048 1:0.28865979 2:0.63300245 3:0.29628651 4:0.84090909 5:0.41980287 6:0.37644037 7:0.40634675 8:0.73170732 9:0.84122125 10:0.72778828 11:0.50693768 12:0.18506804 13:0.12937396 14:0 15:0.52063492 16:1 17:0.50588838 18:0.62508507 19:0.74676724 20:0.55728587 21:0.81521739 22:0.47099503 23:0.50480648 24:0.82722273 50:1 61:1 74:1 105:1 126:1 138:1 
-2048 1:0.30143433 2:0.54238158 3:0.58430181 4:0.55950769 5:0.53591523 6:0.5676656 7:0.3663469 8:0.29561403 9:0.7202397 10:0.62318841 11:0.96019961 12:0.30869408 13:0.20155419 14:0 15:0.57687075 16:0.95830055 17:0.56688906 18:0.62508507 19:0.85221675 20:0.68835394 21:0.65068493 22:0.54525584 23:0.50480648 24:0.64713357 60:1 61:1 70:1 107:1 123:1 146:1 
-2048 1:0.41237113 2:0.57000268 3:0.49715872 4:0.70202937 5:0.57917889 6:0.45165993 7:0.57760473 8:0.73170732 9:0.62640295 10:0.62318841 11:0.80632911 12:0.36134791 13:0.33881585 14:0 15:0.34285714 16:0.53194181 17:0.82912442 18:0.71146953 19:0.68811117 20:0.62835249 21:0.8599101 22:0.55512187 23:0.52146144 24:0.62204973 31:1 61:1 91:1 105:1 123:1 158:1 
-1979.639623079175 1:0.46244477 2:0.97620846 3:0.80474428 4:0.84090909 5:0.3151528 6:0.58855685 7:0.40362108 8:0.64516129 9:0.76393368 10:0.72778828 11:0.44221753 12:0 13:0.12192881 14:0 15:0.69915966 16:0.53194181 17:0.58016008 18:0.93385846 19:0.93333333 20:0.46273637 21:0.29763282 22:0.54525584 23:0.46640414 24:0.82722273 50:1 62:1 73:1 106:1 131:1 135:1 
-2048 1:0.46814264 2:0.68632602 3:0.55850102 4:0.60670364 5:0.35514888 6:0.52002095 7:0.42208647 8:0.7962963 9:0.84122125 10:0.78772379 11:1 12:0.22182173 13:0.15886045 14:0 15:0.52063492 16:0.63751493 17:1 18:0.7172043 19:0.74712644 20:0.68835394 21:0.65068493 22:0.4880368 23:0.56277228 24:0.73917914 25:1 64:1 84:1 105:1 126:1 158:1 
-2048 1:0.30143433 2:0.59486405 3:0.67061597 4:0.55950769 5:0.47436093 6:0.5451895 7:0.40362108 8:0.80793651 9:0.61361965 10:0.64432367 11:0.74748458 12:0.072350175 13:0.50653194 14:0 15:0.029215897 16:0.59966915 17:0.6514977 18:0.87290323 19:0.93333333 20:0.45812808 21:0.65628293 22:0.47099503 23:1 24:0.80458295 36:1 62:1 72:1 114:1 128:1 135:1 
-2048 1:0.60172523 2:0.97620846 3:0.80474428 4:0.7085321 5:0.34384666 6:0.58855685 7:0.42208647 8:0.60327869 9:0.7908616 10:0.71599288 11:0.45898734 12:0.09801037 13:0.61463972 14:0 15:0.4987013 16:0.54050179 17:0.50588838 18:0.62508507 19:0.74676724 20:0.63630449 21:0.65068493 22:0.67195931 23:0.56277228 24:0.62650872 32:1 62:1 82:1 122:1 123:1 135:1 
-2048 1:0.1472754 2:0.73850285 3:0.78865881 4:0.55950769 5:0.35514888 6:0.5451895 7:0.41747514 8:0.60327869 9:0.64440021 10:0.43877144 11:0.96019961 12:0.30869408 13:0.62379301 14:0 15:0.52063492 16:0.55324315 17:0.77024358 18:0.89784946 19:0.44946492 20:0.8784029 21:0.66887842 22:0.67195931 23:0.50502522 24:0.82722273 60:1 61:1 89:1 105:1 123:1 158:1 
-2048 1:0.46244477 2:0.54238158 3:0.57135383 4:0.86190682 5:1 6:0.65038377 7:0.34633459 8:0.73809524 9:0.76393368 10:0.72778828 11:0.45109321 12:0.36134791 13:1 14:0 15:0.57619048 16:0.5096543 17:0.5290562 18:0.70776968 19:0.68811117 20:0.55728587 21:0.59628822 22:0.5639884 23:0.62653465 24:0.93136572 37:1 61:1 94:1 110:1 126:1 138:1 
-2048 1:0.46814264 2:0.7077319 3:0.60900801 4:0.60670364 5:0.46370968 6:0.37644037 7:0.44524876 8:0.57222222 9:0.64440021 10:0.71599288 11:0.59957806 12:0.3689789 13:0.48160483 14:0 15:0.44926108 16:0.52197288 17:0.5290562 18:0.70776968 19:0.7753396 20:0.68835394 21:0.48246968 22:0.55620388 23:0.470027 24:0.71402383 60:1 62:1 78:1 121:1 123:1 136:1 
-2048 1:0.46814264 2:0.63300245 3:0.70046083 4:0.70202937 5:0.56386576 6:0.37644037 7:0.37535244 8:0.76993464 9:0.97328372 10:0.64432367 11:0.74748458 12:0.12262015 13:0.33420976 14:0 15:0.52932331 16:0.95830055 17:0.44773223 18:0.71146953 19:1 20:0.47716682 21:0.8599101 22:0.32166802 23:0.50502522 24:0.93136572 60:1 65:1 104:1 109:1 123:1 143:1 
-2048 1:0.40463918 2:0.76218311 3:0.55850102 4:0.7085321 5:0.46370968 6:0.30477351 7:0.55200501 8:0.62285714 9:0.84270789 10:0.58093834 11:0.66890047 12:0.97045701 13:0 14:0 15:0.52932331 16:0.85232975 17:1 18:0.87290323 19:0.69332355 20:1 21:0.41970667 22:0.48624293 23:0.52146144 24:0.62650872 27:1 61:1 104:1 122:1 123:1 154:1 
-2048 1:0.60172523 2:0.7077319 3:0.8662614 4:0.55950769 5:0.47436093 6:0.45165993 7:0.41747514 8:0.62285714 9:0.64440021 10:0.43877144 11:0.96483826 12:0.30869408 13:0.15886045 14:0 15:0.69915966 16:0.57035199 17:0.49798387 18:0.87543541 19:0.80689655 20:0.55728587 21:0.48246968 22:0.47099503 23:0.69826733 24:0.71402383 60:1 65:1 104:1 106:1 125:1 136:1 
-2048 1:0.1472754 2:0.6219249 3:0.60572672 4:0.86190682 5:0.60139654 6:0.52217826 7:0.34633459 8:0.45 9:0.61361965 10:0.43877144 11:0.66890047 12:1 13:0.50653194 14:0 15:0.38571429 16:0.55297491 17:0.58016008 18:0.51699618 19:0.93333333 20:0.61900757 21:0.59628822 22:0.56805477 23:1 24:0.40729133 60:1 62:1 77:1 107:1 128:1 142:1 
-2048 1:0.46244477 2:0.57000268 3:0.6615087 4:0.7085321 5:0.60139654 6:0.75996113 7:0.40362108 8:0.50322581 9:0.84122125 10:0.69172194 11:1 12:0.09801037 13:0.33881585 14:0 15:0.38571429 16:0.70779997 17:0.49798387 18:0.87290323 19:0.66200068 20:0.45812808 21:0.29763282 22:0.91518948 23:0.40704494 24:0.75518707 54:1 61:1 103:1 106:1 123:1 158:1 
-2048 1:0.31653841 2:0.7077319 3:0.8662614 4:0.47301136 5:0.36467176 6:0.45165993 7:0.50105947 8:0.68699187 9:0.57967222 10:0.62318841 11:0.42870439 12:0.33127021 13:0.12192881 14:0 15:0.38571429 16:0.55297491 17:0.70017281 18:0.71146953 19:0.7753396 20:0.44120248 21:0.54325669 22:0.45807627 23:0.470027 24:0.93136572 27:1 61:1 86:1 105:1 123:1 143:1 
-2048 1:0 2:0 3:0 4:0.49465241 5:0.34384666 6:0.30477351 7:0.28513329 8:0.60327869 9:0.92837981 10:0.69172194 11:0.42870439 12:1 13:0.039419612 14:0 15:0.69915966 16:0.55297491 17:0.70017281 18:0.9265233 19:0.93869732 20:0.50470219 21:0.65068493 22:0.48624293 23:0.470027 24:0.86816701 27:1 61:1 76:1 105:1 123:1 158:1 
-2048 1:0.30143433 2:0.57000268 3:1 4:0.84090909 5:0.45922939 6:0.5451895 7:0.28513329 8:0.64516129 9:0.97328372 10:0.56836799 11:0.44221753 12:0.3689789 13:0.20800273 14:0 15:0.69915966 16:0.53194181 17:0.77024358 18:1 19:0.4277072 20:0.47955092 21:0.48246968 22:0.51616129 23:0.46640414 24:0.64610449 39:1 62:1 95:1 120:1 123:1 136:1 
-2048 1:0.5992268 2:1 3:0.76443769 4:0.49465241 5:0.53688769 6:0.52002095 7:0.40362108 8:0.73170732 9:0.61361965 10:0.56836799 11:0.68293832 12:1 13:0.12937396 14:0 15:0.43537415 16:0.63751493 17:0.5290562 18:0.97786947 19:0.66200068 20:0.55728587 21:0.8599101 22:0.52240437 23:0.41635497 24:0.9601084 25:1 61:1 73:1 105:1 123:1 157:1 
-2048 1:0.5529522 2:0.39048338 3:0.99620061 4:0.93705659 5:0.47436093 6:0.5451895 7:0.37443609 8:0.62285714 9:0.61227995 10:0.71599288 11:0.64722069 12:0.25101014 13:0.15886045 14:0 15:0.4987013 16:0.62365591 17:0.81692501 18:0.88195418 19:0.7753396 20:0.79802956 21:0.54325669 22:0.48624293 23:1 24:0.62204973 48:1 61:1 70:1 105:1 123:1 135:1 
-2048 1:0.54815187 2:0.70916055 3:0.60572672 4:0.76959248 5:0.34384666 6:0.5676656 7:0.40634675 8:0.62285714 9:0.71117194 10:0.7787068 11:1 12:0.23134517 13:0.33881585 14:0 15:0.029215897 16:0.5096543 17:0.2875576 18:0.62508507 19:0.80689655 20:0.55728587 21:0.54325669 22:0.51616129 23:0.40336634 24:0.85237804 47:1 61:1 84:1 107:1 123:1 142:1 
-1097.029206323708 1:0.32747119 2:0.70916055 3:0.80474428 4:0.76959248 5:0.40826613 6:0.52595622 7:0.50105947 8:0.55388889 9:0.62640295 10:0.61816031 11:0.96019961 12:0.25267182 13:0.20155419 14:0 15:0.43537415 16:0.63751493 17:0.6514977 18:0.51699618 19:0.4078478 20:0.79802956 21:0.70593924 22:0.32166802 23:0.40878012 24:0.62650872 60:1 61:1 73:1 106:1 133:1 158:1 
-2048 1:0.1472754 2:0.73850285 3:0.78865881 4:0.76959248 5:0.36467176 6:0.5451895 7:0.25352766 8:0.62285714 9:1 10:0.61816031 11:0.68293832 12:0.18506804 13:0.15886045 14:0 15:0.4987013 16:0.85232975 17:0.56688906 18:0.62508507 19:0.7753396 20:0.63630449 21:0.37682498 22:0.32166802 23:0.40704494 24:0.5408961 33:1 61:1 90:1 122:1 123:1 158:1 
-2048 1:0.40463918 2:0.48662063 3:0.76443769 4:0.84090909 5:0.40826613 6:0.61678005 7:0.42208647 8:0.48333333 9:0.84270789 10:0.69172194 11:0.68293832 12:0.22182173 13:0.20800273 14:0 15:0.69915966 16:0.52197288 17:0.81692501 18:0.9027186 19:0.74676724 20:0.68835394 21:0.65628293 22:0.57444157 23:0.50502522 24:0.64713357 53:1 62:1 104:1 116:1 124:1 158:1 
-2048 1:0.41237113 2:0.76218311 3:0.8662614 4:0.55950769 5:0.35514888 6:0.75996113 7:0.40362108 8:0.76993464 9:0.61361965 10:0.82898551 11:0.65471167 12:0.3689789 13:0.61463972 14:0 15:0.63722944 16:0.55297491 17:0.77024358 18:0.62508507 19:0.68811117 20:0.62835249 21:0.61142529 22:0.51616129 23:0.62653465 24:0.62650872 60:1 65:1 90:1 122:1 125:1 136:1 
-2048 1:0.28865979 2:1 3:0.55850102 4:0.70202937 5:0.35514888 6:0.52595622 7:0.44524876 8:0.67823129 9:0.76666667 10:0.78772379 11:0.61085539 12:0 13:0.19888583 14:0 15:0.52063492 16:0.95830055 17:0.50921659 18:0.9027186 19:0.85221675 20:0.58045977 21:0.65068493 22:0.91518948 23:0.46640414 24:0.62204973 60:1 64:1 104:1 105:1 123:1 146:1 
-2048 1:0.47312224 2:1 3:0.36455167 4:0.70202937 5:0.34384666 6:0.46825639 7:0.40362108 8:0.57222222 9:1 10:0.64432367 11:0.45898734 12:0 13:0.20155419 14:0 15:0.57619048 16:0.55297491 17:0.56688906 18:0.89784946 19:0.7753396 20:0.79802956 21:0.29763282 22:0.5639884 23:0.46640414 24:0.5408961 54:1 67:1 104:1 113:1 123:1 135:1 
-2048 1:0.60172523 2:0.73850285 3:0.67061597 4:0.76959248 5:0.46370968 6:0.5676656 7:0.44524876 8:0.29561403 9:0.61361965 10:0.64432367 11:0.49783478 12:0.12262015 13:0.12192881 14:0 15:0.38571429 16:0.59966915 17:0.54189359 18:0.75830346 19:0.4277072 20:0.45812808 21:0.48246968 22:0.56805477 23:0.40878012 24:0.76433445 37:1 61:1 84:1 108:1 123:1 147:1 
-2048 1:0.31653841 2:0.62726586 3:0.70046083 4:0.3614102 5:0.44354839 6:0.75996113 7:0.37443609 8:0.45 9:0.7908616 10:0.64432367 11:0.44221753 12:0.33127021 13:0.08196319 14:0 15:0.52063492 16:0.50486431 17:0.6514977 18:0.51699618 19:0.68811117 20:0.50470219 21:0.29763282 22:0.3940951 23:0.40704494 24:0.64610449 26:1 61:1 97:1 105:1 123:1 135:1 
-1304.859873545576 1:0.1472754 2:0.63300245 3:0.76443769 4:0.57027168 5:0.50403226 6:0.52595622 7:0.50105947 8:0.85494506 9:0.61361965 10:0.73447205 11:0.50693768 12:0.25267182 13:0.20800273 14:0 15:0.52063492 16:0.52197288 17:0.77880184 18:1 19:0.66200068 20:0.50470219 21:0.61142529 22:0.67195931 23:0.46640414 24:0.64713357 25:1 61:1 70:1 105:1 123:1 135:1 
-2048 1:0.1472754 2:1 3:0.4823887 4:1 5:0.40826613 6:0.46825639 7:1 8:0.67823129 9:0.57967222 10:0.71599288 11:0.50693768 12:0.09801037 13:0.057843997 14:0 15:0.44926108 16:0.57035199 17:0.50921659 18:0.51699618 19:0.93869732 20:0.61900757 21:0.70593924 22:0.51616129 23:0.52146144 24:0.64713357 60:1 66:1 101:1 106:1 125:1 158:1 
-2048 1:0.31296024 2:0.48662063 3:0.78865881 4:0.7085321 5:1 6:0.52002095 7:0.42208647 8:0.7962963 9:1 10:0.82898551 11:0.66890047 12:0.33127021 13:0.61463972 14:0 15:0.69915966 16:0.57035199 17:0.6514977 18:0.44095454 19:0.75146389 20:0.46273637 21:0.8599101 22:0.94879579 23:0.46640414 24:0.64610449 60:1 65:1 104:1 112:1 124:1 148:1 
-2048 1:0.5992268 2:1 3:0.4823887 4:0.65416928 5:0.44354839 6:0.75996113 7:0.28513329 8:0.85494506 9:0.63969293 10:0.63768116 11:0.59957806 12:0.054867201 13:0.31520961 14:0 15:0.66766917 16:0.87311828 17:0.49798387 18:0.71146953 19:0.75146389 20:0.55728587 21:0.94178082 22:0.67195931 23:0.470027 24:0.75518707 25:1 61:1 70:1 105:1 123:1 144:1 
-2048 1:0.54815187 2:0.63349698 3:0.36455167 4:0.84090909 5:0.34384666 6:0.5676656 7:0.37535244 8:0.55388889 9:0.80037345 10:0.56836799 11:0.42870439 12:0.3689789 13:0.12192881 14:0 15:0.34285714 16:0.52197288 17:0.77880184 18:0.62508507 19:0.74676724 20:0.26634958 21:0.50968536 22:1 23:0.40336634 24:0.48762603 27:1 62:1 99:1 122:1 124:1 158:1 
-2048 1:0.51546392 2:0.57000268 3:0.4823887 4:0.55950769 5:0.60139654 6:1 7:0.25295381 8:0.60327869 9:0.71324928 10:0.49883123 11:0.44221753 12:0.12262015 13:0.039419612 14:0 15:0.38571429 16:0.52197288 17:0.50588838 18:0.93385846 19:1 20:0.46273637 21:0.50968536 22:0.94879579 23:0.56585755 24:0.85263473 25:1 61:1 80:1 105:1 123:1 135:1 
-2029.922765889686 1:0.54815187 2:0.48662063 3:0.60900801 4:0.57027168 5:0.59398263 6:0.52002095 7:0.40362108 8:0.60327869 9:0.61227995 10:0.61816031 11:0.64722069 12:0.33127021 13:0.33881585 14:0 15:0.029215897 16:0.5096543 17:0.56688906 18:0.9027186 19:0.75146389 20:0.41954023 21:0.48246968 22:0.32166802 23:0.51419142 24:0.40729133 60:1 61:1 85:1 105:1 123:1 158:1 
-2048 1:0.31653841 2:0.54238158 3:0.76443769 4:0.57027168 5:0.35514888 6:0.52002095 7:0.41747514 8:0.68699187 9:0.80037345 10:0.73447205 11:0.61085539 12:0.25101014 13:0.20800273 14:0 15:0.52063492 16:0.85232975 17:0.47533429 18:0.87543541 19:0.74676724 20:0.63630449 21:0.81521739 22:0.4880368 23:0.46640414 24:0.71402383 25:1 61:1 70:1 105:1 123:1 135:1 
-2048 1:0.47312224 2:1 3:0.70046083 4:0.93705659 5:0.40826613 6:0.5451895 7:0.42208647 8:0.78478261 9:0.76393368 10:0.75213675 11:0.61085539 12:0.18506804 13:0.62379301 14:0 15:0.6562212 16:0.87311828 17:0.77880184 18:0.51699618 19:0.68811117 20:0.54227681 21:0.48246968 22:0.56805477 23:0.41635497 24:0.64713357 32:1 61:1 70:1 105:1 123:1 135:1 
-2048 1:0.51348136 2:0.63300245 3:0.74354103 4:0.65416928 5:0.40826613 6:0.5451895 7:0.37443609 8:0.45 9:0.84270789 10:0.63768116 11:0.96019961 12:0.25267182 13:0.039419612 14:0 15:0.57619048 16:0.55297491 17:0.82912442 18:0.84767025 19:0.81191223 20:0.62835249 21:0.66887842 22:0.67195931 23:0.69826733 24:0.40729133 40:1 64:1 70:1 105:1 123:1 135:1 
-2048 1:0.46244477 2:0.48662063 3:0.60900801 4:0.60670364 5:0.56386576 6:0.75996113 7:0.41747514 8:0.45 9:0.71324928 10:0.73447205 11:0.49783478 12:0.3689789 13:0.33881585 14:0 15:0.4987013 16:0.63751493 17:0.5290562 18:0.88195418 19:0.93333333 20:0.50470219 21:0.59628822 22:0.54525584 23:0.52937294 24:1 30:1 61:1 85:1 105:1 123:1 158:1 
-2048 1:0.31653841 2:0.68632602 3:1 4:0.78291536 5:0.3151528 6:0.75996113 7:0.57760473 8:0.62285714 9:0.61361965 10:0.40993789 11:0.50693768 12:0.36134791 13:0.15886045 14:0 15:0.4987013 16:0.57035199 17:0.50588838 18:0.97786947 19:0.7110904 20:0.46273637 21:0.66887842 22:0.5639884 23:0.52146144 24:0.82722273 48:1 61:1 104:1 122:1 123:1 135:1 
-2048 1:0.1472754 2:0.73850285 3:0.55850102 4:0.86190682 5:0.53427419 6:0.5451895 7:0.25352766 8:0.60327869 9:0.63969293 10:0.73447205 11:0.59957806 12:0.23134517 13:0.20800273 14:0 15:0.43537415 16:0.40927419 17:0.77024358 18:0.84767025 19:0.81191223 20:0.63630449 21:0.65628293 22:0.51616129 23:0.50480648 24:0.62204973 25:1 62:1 104:1 105:1 123:1 135:1 
-2048 1:0.31296024 2:0.76218311 3:0.55850102 4:0.84090909 5:0.47436093 6:0.30477351 7:0.37535244 8:0.50322581 9:0.57317703 10:0.7787068 11:0.66890047 12:0.054867201 13:0.61463972 14:0 15:0.34285714 16:0.62365591 17:0.69607198 18:0.51699618 19:0.93869732 20:0.63630449 21:0.37682498 22:0.56805477 23:0.40878012 24:0.80027061 55:1 65:1 82:1 112:1 124:1 158:1 
-2048 1:0.30143433 2:0.97141529 3:0.36455167 4:0.60670364 5:0.56386576 6:0.52595622 7:0.42208647 8:0.45 9:0.71324928 10:0.63768116 11:1 12:0.22182173 13:0.12937396 14:0 15:0.38571429 16:0.55324315 17:0.70017281 18:0.44095454 19:0.85221675 20:0.50470219 21:0.29763282 22:0.4880368 23:0.41930693 24:0.62204973 25:1 61:1 77:1 122:1 125:1 136:1 
-1029.994550783663 1:0.54815187 2:0.48662063 3:0.55850102 4:0.45615964 5:0.45892564 6:0.58855685 7:0.28513329 8:0.55388889 9:0.7908616 10:0.58093834 11:0.45898734 12:0.33127021 13:0.12192881 14:0 15:0.43537415 16:0.59966915 17:0.47533429 18:0.84767025 19:0.80689655 20:0.26634958 21:0.70593924 22:0.48624293 23:0.46278128 24:1 26:1 65:1 74:1 115:1 128:1 149:1 
-2048 1:0.32747119 2:1 3:0.58430181 4:0.3614102 5:0.56386576 6:0.52217826 7:0.28513329 8:0.62285714 9:0.64440021 10:0.82898551 11:0.45109321 12:0.30869408 13:0.15886045 14:0 15:0.66766917 16:0.54050179 17:0.54189359 18:0.87543541 19:0.7110904 20:0.26634958 21:0.37682498 22:0.48624293 23:0.40704494 24:0.86816701 60:1 61:1 104:1 105:1 129:1 136:1 
-2048 1:0.28865979 2:0.59486405 3:0.80474428 4:0.56732997 5:0.40826613 6:0.52595622 7:0.25352766 8:0.55388889 9:0.57317703 10:0.58093834 11:0.45109321 12:0.12262015 13:0.61463972 14:0 15:0.6562212 16:0.57035199 17:0.47533429 18:0.62508507 19:0.98408488 20:0.50470219 21:0.50968536 22:0.67195931 23:0.41930693 24:0.71402383 38:1 61:1 79:1 105:1 123:1 135:1 
-2048 1:0.47312224 2:0.48662063 3:0.57109085 4:0.57027168 5:0.53427419 6:0.40712203 7:0.42208647 8:0.78478261 9:0.61361965 10:0.56836799 11:0.49783478 12:0.44374774 13:0.12937396 14:0 15:0.41611722 16:0.57035199 17:0.56688906 18:0.70776968 19:0.93333333 20:0.75066313 21:0.61142529 22:0.45807627 23:0.56585755 24:1 60:1 61:1 104:1 105:1 123:1 135:1 
-2048 1:0.31296024 2:0.76218311 3:0.55850102 4:0.84090909 5:0.47436093 6:0.30477351 7:0.37535244 8:0.50322581 9:0.57317703 10:0.7787068 11:0.96019961 12:0.054867201 13:0.48160483 14:0 15:0.34285714 16:0.62365591 17:0.69607198 18:0.88195418 19:0.74676724 20:0.63630449 21:0.37682498 22:0.48624293 23:0.40704494 24:0.80027061 60:1 63:1 82:1 115:1 124:1 158:1 
-2048 1:0.60172523 2:0.59486405 3:0.55850102 4:0.55950769 5:0.35514888 6:0.30477351 7:0.50105947 8:0.45 9:0.63969293 10:0.7787068 11:0.41350211 12:0.30869408 13:0.039419612 14:0 15:0.52932331 16:0.70779997 17:0.58016008 18:0.93385846 19:0.66200068 20:0.47716682 21:0.59628822 22:0.56805477 23:0.56277228 24:0.9601084 60:1 67:1 72:1 117:1 124:1 158:1 
-1980.978758020898 1:0.31653841 2:0.97141529 3:0.74354103 4:0.73265413 5:0.46370968 6:0.75996113 7:0.34314331 8:0.62285714 9:0.61227995 10:0.72877847 11:0.66890047 12:0.25267182 13:0.31520961 14:0 15:0.029215897 16:0.53530466 17:0.60672615 18:0.84767025 19:0.93333333 20:0.45812808 21:0.65628293 22:0.55512187 23:0.69826733 24:0.75518707 38:1 62:1 104:1 114:1 128:1 135:1 
-2048 1:0.40463918 2:0.54238158 3:0.8662614 4:0.69501861 5:0.45922939 6:0.5451895 7:0.34314331 8:0.50322581 9:0.76393368 10:0.75213675 11:0.61085539 12:0.09801037 13:0.48160483 14:0 15:0.41611722 16:0.87311828 17:0.50921659 18:0.90129032 19:0.74676724 20:0.54227681 21:0.65628293 22:0.45807627 23:0.46640414 24:0.5408961 25:1 62:1 104:1 105:1 123:1 135:1 
-378.2769912002886 1:0.28865979 2:0.48662063 3:0.67061597 4:0.70202937 5:0.53427419 6:0.5451895 7:0.34314331 8:0.64516129 9:0.71117194 10:0.71599288 11:0.61085539 12:0.33127021 13:0.12937396 14:0 15:0.34285714 16:0.5096543 17:0.56688906 18:0.9027186 19:0.44946492 20:0.57421289 21:0.48246968 22:0.94879579 23:0.50502522 24:0.62204973 47:1 62:1 104:1 122:1 123:1 158:1 
-2048 1:0.1472754 2:0.73850285 3:0.74354103 4:0.57027168 5:0.53591523 6:0.45165993 7:0.40362108 8:0.50322581 9:0.63969293 10:0.61816031 11:0.59957806 12:0.18506804 13:0.12192881 14:0 15:0.69915966 16:0.52197288 17:0.6514977 18:0.84767025 19:0.4277072 20:0.46273637 21:0.54325669 22:0.91518948 23:0.50502522 24:0.9601084 25:1 62:1 74:1 105:1 127:1 138:1 
-2048 1:0.31653841 2:0.7077319 3:0.57135383 4:0.57027168 5:0.53688769 6:0.58855685 7:0.3663469 8:0.7962963 9:0.61361965 10:0.71599288 11:0.68293832 12:0.36134791 13:0.62379301 14:0 15:0.57619048 16:0.57035199 17:0.50588838 18:0.44095454 19:0.7753396 20:0.68835394 21:0.29763282 22:0.54525584 23:0.46640414 24:0.64713357 25:1 61:1 70:1 105:1 123:1 135:1 
-2048 1:0.28865979 2:0.63300245 3:0.6615087 4:0.86190682 5:0.40826613 6:0.60234647 7:0.25295381 8:0.62285714 9:0.71324928 10:0.61816031 11:0.68293832 12:0.25101014 13:0.32076494 14:0 15:0.52932331 16:0.59966915 17:0.2875576 18:0.7172043 19:0.44946492 20:0.58045977 21:0.61142529 22:0.54525584 23:0.40336634 24:0.85263473 60:1 61:1 73:1 119:1 123:1 150:1 
-2048 1:0.5992268 2:0.63300245 3:0.29628651 4:0.55950769 5:0.45922939 6:0.75996113 7:0.25295381 8:0.73170732 9:0.84122125 10:0.63768116 11:0.44221753 12:0.36134791 13:0.039419612 14:0 15:0.4987013 16:0.53194181 17:0.50921659 18:0.88195418 19:0.93333333 20:0.26634958 21:0.94178082 22:0.48624293 23:0.53316832 24:0.64713357 25:1 61:1 78:1 105:1 123:1 135:1 
-2048 1:0.40463918 2:0.70916055 3:0.8662614 4:0.60670364 5:0.56386576 6:0.5676656 7:0.33018931 8:0.55388889 9:0.84270789 10:0.58093834 11:0.65471167 12:1 13:0.61463972 14:0 15:0.73766234 16:0.5096543 17:0.5290562 18:0.87543541 19:0.68811117 20:0.50470219 21:0.8599101 22:0.45807627 23:0.40704494 24:1 43:1 65:1 71:1 106:1 125:1 136:1 
-2048 1:0.30143433 2:1 3:0.57135383 4:0.65416928 5:0.47436093 6:0.65038377 7:0.41747514 8:0.76993464 9:0.62640295 10:0.43877144 11:0.50693768 12:0.27010732 13:0.32076494 14:0 15:0.63722944 16:0.5096543 17:0.61619487 18:0.81861913 19:0.98408488 20:0.50470219 21:0.61834094 22:0.74201898 23:0.69826733 24:0.80027061 42:1 65:1 94:1 105:1 123:1 148:1 
-2048 1:0.60172523 2:0.97141529 3:0.70046083 4:0.78291536 5:0.57917889 6:1 7:0.37443609 8:0.45 9:0.61361965 10:0.72877847 11:0.42870439 12:0.36134791 13:0.33420976 14:0 15:0.57687075 16:0.57035199 17:0.5290562 18:0.87290323 19:0.66200068 20:0.50470219 21:0.6835506 22:0.56805477 23:0.50480648 24:0.73917914 28:1 62:1 104:1 105:1 123:1 135:1 
-2048 1:0.30143433 2:0.63349698 3:0.70046083 4:0.45615964 5:0.35514888 6:0.5451895 7:1 8:0.55388889 9:0.7908616 10:0.78772379 11:0.42870439 12:0.054867201 13:0.61463972 14:0 15:0.69915966 16:0.57035199 17:0.60672615 18:0.84767025 19:0.7753396 20:0.55728587 21:0.65628293 22:0.45807627 23:0.40704494 24:0.62650872 60:1 66:1 101:1 106:1 125:1 136:1 
-1380.643910360924 1:0.30143433 2:0.70916055 3:0.29628651 4:0.76959248 5:0.40826613 6:0.5451895 7:0.37443609 8:0.29561403 9:0.71117194 10:0.56836799 11:0.49783478 12:0 13:1 14:0 15:0.69915966 16:0.5096543 17:0.60672615 18:0.7172043 19:0.66200068 20:0.50470219 21:0.81521739 22:0.3940951 23:0.40704494 24:0.9601084 25:1 62:1 71:1 105:1 123:1 136:1 
-1553.225508695184 1:0.51546392 2:0.68632602 3:0.55850102 4:0.70202937 5:0.46370968 6:0.61678005 7:0.25352766 8:0.48333333 9:0.61361965 10:0.43877144 11:0.45109321 12:1 13:0 14:0 15:0.57687075 16:0.40927419 17:0.77880184 18:0.62508507 19:0.4277072 20:0.41954023 21:0.61142529 22:0.5639884 23:0.56277228 24:0.5408961 36:1 67:1 104:1 122:1 125:1 158:1 
-2048 1:0.30143433 2:0.70916055 3:0.8662614 4:0.57027168 5:0.45922939 6:0.40712203 7:0.40362108 8:0.43589744 9:0.63969293 10:0.7787068 11:0.68293832 12:0.97045701 13:0.20155419 14:0 15:0.34285714 16:0.50486431 17:0.47533429 18:0.7172043 19:0.93869732 20:0.44120248 21:0.61142529 22:0.52240437 23:0.53316832 24:0.85237804 49:1 61:1 104:1 106:1 133:1 158:1 
-2048 1:0.50140581 2:0.6219249 3:0.57109085 4:0.70202937 5:0.53591523 6:0.61793473 7:0.44524876 8:0.68699187 9:0.80037345 10:0.63768116 11:0.42870439 12:0.25653542 13:0.12192881 14:0 15:0.57619048 16:0.63751493 17:0.58016008 18:0.89784946 19:0.66200068 20:0.50470219 21:0.37682498 22:0.51616129 23:0.46278128 24:0.80458295 25:1 62:1 71:1 105:1 123:1 158:1 
-1920.815487178067 1:0.51348136 2:0.56878922 3:0.8662614 4:0.57027168 5:0.36467176 6:0.52217826 7:0.34314331 8:0.57222222 9:0.84122125 10:0.56836799 11:0.50693768 12:0.90293018 13:0.08196319 14:0 15:0.029215897 16:0.62365591 17:0.81692501 18:0.88195418 19:0.80689655 20:0.50470219 21:0.29763282 22:0.32166802 23:0.40878012 24:0.40729133 60:1 66:1 101:1 116:1 124:1 158:1 
-436.2920853213079 1:0.1472754 2:0.57000268 3:0.67061597 4:0.57027168 5:0.45922939 6:0.75996113 7:0.35610902 8:0.57222222 9:0.71324928 10:0.73447205 11:0.96019961 12:0.44374774 13:0.33420976 14:0 15:0.029215897 16:0.57035199 17:0.69607198 18:1 19:0.75146389 20:0.45812808 21:0 22:0 23:0 24:0 60:1 64:1 96:1 105:1 123:1 158:1 
-1428.229725072343 1:0.47312224 2:0.7077319 3:0.67061597 4:0.60670364 5:0.35514888 6:0.58855685 7:0.3663469 8:0.67823129 9:0.80037345 10:0.72778828 11:0.74748458 12:0.33127021 13:0.19888583 14:0 15:0.34285714 16:0.53194181 17:0.49798387 18:0.44095454 19:0.44946492 20:0.46273637 21:0.61834094 22:0.3940951 23:0.52146144 24:0.5408961 60:1 61:1 70:1 105:1 123:1 135:1 
-2048 1:0.47312224 2:1 3:0.55850102 4:0.70202937 5:0.45922939 6:0.65038377 7:0.34633459 8:0.7962963 9:0.7202397 10:0.58093834 11:0.50693768 12:0.30869408 13:0.12937396 14:0 15:0.43537415 16:0.57035199 17:0.54189359 18:0.81861913 19:0.68837803 20:0.57421289 21:0.61142529 22:0.32166802 23:0.470027 24:0.64713357 60:1 61:1 83:1 107:1 123:1 158:1 
-1076.660001125651 1:0.1472754 2:1 3:0.55850102 4:0.65416928 5:0.35514888 6:0.46825639 7:0.37443609 8:0.62285714 9:0.61361965 10:0.73447205 11:0.66890047 12:0.054867201 13:0.12937396 14:0 15:0.41611722 16:0.70779997 17:0.50921659 18:0.87290323 19:0.44946492 20:0.45812808 21:0.50968536 22:0.55620388 23:0.52146144 24:0.9601084 60:1 67:1 103:1 105:1 123:1 135:1 
-2048 1:0.40463918 2:0.70916055 3:0.80474428 4:0.3614102 5:0.56386576 6:0.61793473 7:0.34633459 8:0.85494506 9:0.64440021 10:0.56836799 11:1 12:0.97045701 13:0.61463972 14:0 15:1 16:0.85232975 17:0.58016008 18:0.87543541 19:0.66200068 20:0.50470219 21:0.94178082 22:0.52152239 23:0.40704494 24:0.76433445 26:1 65:1 71:1 106:1 125:1 136:1 
-2048 1:0.5529522 2:0.59486405 3:0.49715872 4:0.84090909 5:0.41980287 6:0.75996113 7:0.37535244 8:0.60327869 9:0.71117194 10:0.72778828 11:0.42870439 12:0.09801037 13:1 14:0 15:0.66766917 16:0.52197288 17:0.5290562 18:0.97786947 19:0.44946492 20:0.44120248 21:0.94178082 22:0.3940951 23:0.53316832 24:0.93136572 25:1 61:1 70:1 105:1 123:1 135:1 
-2048 1:0.30143433 2:0.57000268 3:0.57135383 4:0.47301136 5:0.53688769 6:0.60234647 7:0.41747514 8:0.57222222 9:0.63969293 10:0.56836799 11:0.96019961 12:0.09801037 13:0.12192881 14:0 15:0.52063492 16:0.70779997 17:0.69607198 18:0.89784946 19:0.69332355 20:0.44120248 21:0.66887842 22:0.47099503 23:0.52146144 24:0.64713357 25:1 63:1 98:1 105:1 124:1 141:1 
-2048 1:0.32747119 2:0.70916055 3:0.49715872 4:0.65416928 5:0.40826613 6:0.40712203 7:0.28513329 8:0.55388889 9:0.97328372 10:0.78772379 11:0.42642405 12:1 13:0.20155419 14:0 15:0.41611722 16:0.87311828 17:0.56688906 18:0.87543541 19:0.7753396 20:0.61900757 21:0.41970667 22:0.45807627 23:0.40704494 24:0.85237804 60:1 61:1 87:1 106:1 131:1 143:1 
-2048 1:0.47312224 2:0.6219249 3:0.55850102 4:0.86190682 5:0.35514888 6:0.52595622 7:0.42208647 8:0.55388889 9:0.84270789 10:0.71599288 11:0.68293832 12:0.30869408 13:0.15886045 14:0 15:0.43265306 16:0.72759857 17:0.77024358 18:0.88195418 19:0.66200068 20:0.57421289 21:0.61834094 22:0.91518948 23:0.40704494 24:0.75518707 43:1 65:1 98:1 122:1 123:1 135:1 
-2048 1:0.46244477 2:0.6219249 3:0.70046083 4:0.86190682 5:0.56386576 6:0.61793473 7:0.50105947 8:0.67823129 9:0.76393368 10:0.62318841 11:0.74748458 12:0 13:0.33420976 14:0 15:0.4987013 16:0.57035199 17:0.69607198 18:0.9027186 19:0.7753396 20:0.61900757 21:0.29763282 22:0.56805477 23:0.50502522 24:0.86816701 32:1 62:1 71:1 105:1 126:1 138:1 
-2048 1:0.5992268 2:0.73850285 3:0.74354103 4:0.93705659 5:0.36467176 6:0.52002095 7:0.28513329 8:0.48333333 9:0.53163017 10:0.61816031 11:0.74748458 12:0.25267182 13:0.12937396 14:0 15:0.52063492 16:0.87311828 17:0.77880184 18:1 19:0.74676724 20:0.75066313 21:0.81521739 22:0.94879579 23:0.56585755 24:0 32:1 61:1 76:1 105:1 123:1 135:1 
-2048 1:0.32747119 2:0.7077319 3:0.60572672 4:0.86190682 5:0.35514888 6:0.52217826 7:0.28513329 8:0.85494506 9:0.61361965 10:0.64432367 11:0.50693768 12:0.30869408 13:0.12192881 14:0 15:0.41611722 16:0.62365591 17:0.5290562 18:0.44095454 19:0.66200068 20:0.46273637 21:0.37682498 22:0.55512187 23:0.50480648 24:0.5408961 44:1 63:1 70:1 108:1 124:1 135:1 
-2048 1:0.50140581 2:0.57000268 3:0.70046083 4:0.56732997 5:0.46370968 6:0.52595622 7:0.40634675 8:0.60327869 9:0.92837981 10:0.72778828 11:0.61085539 12:0.09801037 13:0.15886045 14:0 15:0.4987013 16:0.63751493 17:0.69607198 18:0.81861913 19:0.98408488 20:0.57421289 21:0.48246968 22:0.32166802 23:0.40336634 24:0.86816701 50:1 61:1 70:1 113:1 123:1 143:1 
-2048 1:0.31653841 2:0.7077319 3:0.4823887 4:0.78291536 5:0.41980287 6:0.75996113 7:0.33018931 8:0.73809524 9:0.76393368 10:0.72877847 11:0.68293832 12:0.25267182 13:0.33420976 14:0 15:0.38571429 16:0.59966915 17:0.70017281 18:0.87543541 19:0.74712644 20:0.79802956 21:0.65068493 22:0.32166802 23:0.50502522 24:0.80027061 60:1 62:1 104:1 106:1 133:1 158:1 
-2048 1:0.41237113 2:0.63300245 3:0.57109085 4:0.57027168 5:0.50403226 6:0.5451895 7:0.42208647 8:0.68699187 9:0.63969293 10:0.58093834 11:0.65471167 12:0.12262015 13:0 14:0 15:0.57619048 16:0.55297491 17:0.5290562 18:0.9027186 19:0.85221675 20:0.58045977 21:0.65068493 22:0.48624293 23:0.46278128 24:0.64713357 43:1 61:1 75:1 122:1 123:1 154:1 
-2048 1:0.40463918 2:0.48662063 3:0.70046083 4:0.7085321 5:0.53591523 6:0.37644037 7:0.3663469 8:0.7962963 9:0.61361965 10:0.7787068 11:0.68293832 12:0.23134517 13:0.15886045 14:0 15:0.38571429 16:0.55297491 17:0.44773223 18:0.87543541 19:0.68837803 20:0.44120248 21:0.54325669 22:0.51616129 23:0.46640414 24:0.85263473 26:1 64:1 96:1 105:1 125:1 136:1 
-2048 1:0.46244477 2:0.76218311 3:0.60900801 4:0.65416928 5:0.40826613 6:0.61793473 7:0.25352766 8:0.50322581 9:1 10:0.70600414 11:0.96019961 12:0.22182173 13:0.33420976 14:0 15:0.43537415 16:0.53530466 17:0.50921659 18:0.84767025 19:0.74712644 20:0.47955092 21:0.41970667 22:0.47099503 23:0.40878012 24:0.76433445 25:1 62:1 71:1 105:1 123:1 157:1 
-2048 1:0.28865979 2:0.97141529 3:0.57135383 4:0.7085321 5:0.40826613 6:0.45165993 7:0.37443609 8:0.85494506 9:0.61361965 10:0.7787068 11:0.66890047 12:0.22182173 13:0.20155419 14:0 15:0.43265306 16:0.85232975 17:0.77024358 18:0.81861913 19:0.44946492 20:0.58045977 21:0.8599101 22:1 23:0.52146144 24:0.62650872 25:1 61:1 70:1 105:1 123:1 135:1 
-2048 1:0.46244477 2:0.56878922 3:0.70046083 4:0.60670364 5:0.35514888 6:0.60234647 7:0.55200501 8:0.7962963 9:0.84270789 10:0.56836799 11:0.66890047 12:0.12262015 13:0.48160483 14:0 15:0.74666667 16:0.57035199 17:0.70017281 18:0.97786947 19:0.93333333 20:0.47955092 21:0.54325669 22:0.52152239 23:0.53316832 24:0.64610449 36:1 62:1 72:1 116:1 124:1 158:1 
-2048 1:0.51546392 2:0.66465257 3:0.80474428 4:0.55950769 5:0.34384666 6:0.40712203 7:0.40634675 8:0.85494506 9:0.61361965 10:0.70600414 11:0.68293832 12:0.97045701 13:0.08196319 14:0 15:0.029215897 16:0.85232975 17:0.2875576 18:0.97786947 19:0.74676724 20:0.55728587 21:0.54325669 22:0.56805477 23:0.50502522 24:0.73917914 51:1 63:1 103:1 106:1 131:1 143:1 
-360.9494370879405 1:0.54815187 2:0.63300245 3:0.70046083 4:0.73265413 5:0.41980287 6:0.75996113 7:0.3663469 8:0.7962963 9:0.61361965 10:0.49883123 11:0.60253165 12:0.25101014 13:0.48160483 14:0 15:0.52932331 16:0.59966915 17:0.49798387 18:0.84767025 19:0 20:0 21:0 22:0 23:0 24:0 58:1 66:1 104:1 117:1 126:1 158:1 
-2048 1:0.54815187 2:0.97141529 3:0.57135383 4:0.3614102 5:0.53591523 6:0.60234647 7:0.37535244 8:1 9:0.80037345 10:0.40993789 11:0.42642405 12:0.22182173 13:0.057843997 14:0 15:0.43537415 16:0.62365591 17:0.5290562 18:0.71146953 19:0.98408488 20:0.8784029 21:0.50968536 22:0.45807627 23:0.41635497 24:0.75518707 60:1 62:1 79:1 105:1 123:1 143:1 
-2048 1:1 2:0.48662063 3:0.80474428 4:0.76959248 5:0.34384666 6:0.40712203 7:0.25352766 8:0.55388889 9:0.53163017 10:0.43877144 11:0.66890047 12:0.33127021 13:0.48160483 14:0 15:0.57687075 16:0.70779997 17:0.81692501 18:0.62508507 19:0.74676724 20:0.58045977 21:0.54325669 22:0.56805477 23:0.40336634 24:0.85237804 52:1 61:1 72:1 119:1 123:1 143:1 
-2048 1:0.51348136 2:0.97620846 3:0.67061597 4:0.69501861 5:0.34384666 6:0.5676656 7:0.41747514 8:0.60327869 9:1 10:0.75213675 11:0.60253165 12:0.18506804 13:0.12937396 14:0 15:0.6562212 16:0.52197288 17:0.49798387 18:0.44095454 19:0.7110904 20:0.8784029 21:0.6835506 22:0.56805477 23:0.46278128 24:0.85237804 30:1 61:1 73:1 105:1 123:1 158:1 
-2048 1:0.30143433 2:0.63300245 3:0.57135383 4:0.60670364 5:0.35514888 6:0.52002095 7:0.37443609 8:0.45 9:0.63969293 10:0.56836799 11:0.42870439 12:0.23134517 13:0.62379301 14:0 15:0.43537415 16:0.55324315 17:0.81692501 18:0.7172043 19:0.75146389 20:0.58045977 21:0.41970667 22:0.47099503 23:0.53316832 24:0.62204973 41:1 61:1 104:1 105:1 123:1 158:1 
-2048 1:0.1472754 2:0.97141529 3:0.55850102 4:0.56732997 5:0.56386576 6:0.75996113 7:0.50105947 8:0.45 9:0.63969293 10:0.72877847 11:0.60253165 12:0.22182173 13:0.12192881 14:0 15:0.69915966 16:0.57035199 17:0.49798387 18:0.84767025 19:0.75146389 20:0.55728587 21:0.59628822 22:0.55620388 23:0.53316832 24:0.76433445 31:1 62:1 92:1 107:1 130:1 143:1 
-2048 1:0.46814264 2:0.62726586 3:0.74354103 4:0.70202937 5:0.50403226 6:0.5451895 7:0.37535244 8:0.55388889 9:0.84270789 10:0.63768116 11:0.50693768 12:0.36134791 13:0.50653194 14:0 15:0.73766234 16:0.57035199 17:0.61619487 18:0.44095454 19:0.74712644 20:0.46273637 21:0.41970667 22:0.54525584 23:0.46278128 24:0.80458295 36:1 62:1 72:1 105:1 124:1 148:1 
-2048 1:0.50140581 2:0.57000268 3:0.76443769 4:0.70202937 5:0.45922939 6:0.45165993 7:0.37443609 8:0.60327869 9:0.61361965 10:0.43877144 11:0.42870439 12:0.25101014 13:0.19888583 14:0 15:0.57687075 16:0.53530466 17:0.5290562 18:0.84767025 19:0.68837803 20:0.54227681 21:0.65628293 22:0.4880368 23:0.40454712 24:0.64713357 25:1 62:1 72:1 105:1 123:1 135:1 
-2048 1:0.46244477 2:1 3:0.8662614 4:0.55950769 5:0.34384666 6:0.52595622 7:0.3663469 8:0.76993464 9:0.61361965 10:1 11:0.96483826 12:0.90293018 13:0.057843997 14:0 15:0.34285714 16:0.85232975 17:0.58016008 18:0.44095454 19:0.7753396 20:0.50470219 21:0.59628822 22:0.54525584 23:0.40454712 24:0.62650872 50:1 62:1 104:1 122:1 125:1 136:1 
-1189.965247429945 1:0.31296024 2:0.57000268 3:0.76443769 4:0.3614102 5:0.46370968 6:0.65038377 7:0.37443609 8:0.73170732 9:0.61227995 10:0.58093834 11:0.50693768 12:0.3689789 13:0.50653194 14:0 15:0.41611722 16:0.85232975 17:0.60672615 18:0.9027186 19:0.68811117 20:0.54227681 21:0.59628822 22:0.3940951 23:0.40336634 24:0.64713357 60:1 63:1 71:1 105:1 132:1 136:1 
-2048 1:0.41237113 2:0.63300245 3:0.74354103 4:0.69501861 5:0.44354839 6:0.52002095 7:0.40362108 8:0.7962963 9:0.57317703 10:0.7787068 11:0.42870439 12:0 13:0.12192881 14:0 15:0.029215897 16:0.70779997 17:0.82912442 18:0.70776968 19:0.66200068 20:0.57421289 21:0.70593924 22:0.67195931 23:0.53316832 24:0.93136572 41:1 61:1 80:1 105:1 123:1 158:1 
-2048 1:0.51348136 2:0.97141529 3:0.49715872 4:0.56732997 5:0.35514888 6:1 7:0.41747514 8:0.68699187 9:0.61227995 10:0.49883123 11:0.65471167 12:0.25101014 13:0.20800273 14:0 15:0.029215897 16:0.50486431 17:0.47533429 18:0.93385846 19:0.68811117 20:0.54227681 21:0.54325669 22:0.55620388 23:0.40704494 24:0.76433445 41:1 62:1 84:1 110:1 123:1 145:1 
-2048 1:0.1472754 2:0.54238158 3:0.70046083 4:0.45615964 5:0.53591523 6:0.5451895 7:0.34633459 8:0.7962963 9:0.84122125 10:0.82898551 11:0.96483826 12:0.36134791 13:0.12192881 14:0 15:0.4987013 16:0.40927419 17:0.5290562 18:0.71146953 19:0.68811117 20:0.54227681 21:0.50968536 22:0.67195931 23:0.40704494 24:0.5408961 30:1 62:1 90:1 105:1 132:1 158:1 
-2048 1:0.51546392 2:0.68632602 3:0.49715872 4:0.57027168 5:0.40826613 6:0.75996113 7:0.40634675 8:0.62285714 9:0.63969293 10:0.61816031 11:0.96483826 12:0.12262015 13:0.61463972 14:0 15:0.57687075 16:0.52197288 17:0.49798387 18:0.71146953 19:0.74676724 20:0.46273637 21:0.54325669 22:0.67195931 23:0.40878012 24:0.64610449 57:1 62:1 72:1 122:1 124:1 158:1 
-1445.729276669496 1:0.1472754 2:0.6219249 3:0.70046083 4:0.86190682 5:0.35514888 6:0.60234647 7:0.3663469 8:0.78478261 9:0.71324928 10:0.69172194 11:1 12:0.072350175 13:0.33420976 14:0 15:0.4987013 16:0.50486431 17:0.49798387 18:0.9027186 19:0.80689655 20:0.46273637 21:0.65628293 22:0.67195931 23:0.40336634 24:0.64713357 26:1 65:1 82:1 114:1 124:1 148:1 
-2048 1:0.51348136 2:0.6219249 3:0.76443769 4:0.65416928 5:0.36467176 6:0.45165993 7:0.3663469 8:0.85494506 9:0.71324928 10:0.58093834 11:0.61085539 12:0.25101014 13:0.20800273 14:0 15:0.44926108 16:0.95830055 17:0.50921659 18:1 19:0.4277072 20:0.63630449 21:0.35049229 22:0.67195931 23:0.41635497 24:0.80027061 33:1 62:1 104:1 105:1 123:1 140:1 
-2048 1:0.50140581 2:0.62726586 3:0.49715872 4:0.7085321 5:0.45922939 6:0.5451895 7:0.35610902 8:0.73809524 9:0.71324928 10:0.56836799 11:0.45898734 12:0.3689789 13:0.32076494 14:0 15:0.57687075 16:0.5096543 17:0.77024358 18:1 19:0.93869732 20:0.68835394 21:0.65628293 22:0.74201898 23:0.41635497 24:0.75518707 26:1 68:1 90:1 111:1 132:1 136:1 
-2048 1:0.46814264 2:0.7077319 3:0.60572672 4:0.60670364 5:0.40826613 6:0.61793473 7:0.40362108 8:0.55388889 9:0.76393368 10:0.63768116 11:0.50693768 12:0.33127021 13:0 14:0 15:0.42197802 16:0.55324315 17:0.50921659 18:0.88195418 19:0.4277072 20:0.41954023 21:0.61142529 22:0.67195931 23:0.40336634 24:0.64713357 51:1 64:1 89:1 106:1 125:1 158:1 
-2048 1:0.46244477 2:0.48662063 3:0.57135383 4:0.65416928 5:0.56386576 6:0.5676656 7:0.55727554 8:0.57222222 9:0.76393368 10:0.73447205 11:0.49783478 12:0.36134791 13:0.32076494 14:0 15:0.38571429 16:0.5096543 17:0.56688906 18:0.62508507 19:0.75146389 20:0.57421289 21:0.41970667 22:0.45807627 23:0.69826733 24:0.9601084 40:1 61:1 79:1 105:1 123:1 135:1 
-2048 1:0.60172523 2:0.63349698 3:1 4:0.69501861 5:0.50403226 6:0.30477351 7:0.33018931 8:0.50322581 9:0.84122125 10:0.61816031 11:0.66890047 12:0.25653542 13:0.61463972 14:0 15:0.38571429 16:0.52197288 17:0.69607198 18:0.84767025 19:0.68837803 20:0.55728587 21:0.59628822 22:0.32166802 23:0.40704494 24:0.80027061 54:1 63:1 78:1 106:1 125:1 136:1 
-2048 1:0.46244477 2:0.7077319 3:0.8662614 4:0.93705659 5:0.46370968 6:0.30477351 7:0.42208647 8:0.48333333 9:0.84122125 10:0.49883123 11:0.96019961 12:0.25267182 13:0.039419612 14:0 15:0.4987013 16:0.85232975 17:0.58016008 18:0.51699618 19:0.75146389 20:0.50470219 21:0.65628293 22:0.55620388 23:0.46640414 24:0.85237804 25:1 61:1 80:1 105:1 123:1 135:1 
-1965.948995935814 1:0.46244477 2:0.57000268 3:0.78865881 4:0.7085321 5:0.35514888 6:0.52002095 7:0.40634675 8:0.64516129 9:0.57967222 10:0.43877144 11:0.49783478 12:0.22182173 13:0.33420976 14:0 15:0.52063492 16:0.5096543 17:0.77024358 18:0.87290323 19:0.80689655 20:0.45812808 21:0.59628822 22:0.56805477 23:0.56277228 24:0.62650872 52:1 64:1 104:1 120:1 129:1 158:1 
-5.506986687058984 1:0.30143433 2:0.97141529 3:0.76443769 4:0.3614102 5:0.46370968 6:0.75996113 7:0.34633459 8:0.7962963 9:0.7908616 10:0.49883123 11:0.45109321 12:0.33127021 13:0.08196319 14:0 15:0.029215897 16:0.87311828 17:0.6514977 18:0.75830346 19:0.7753396 20:0.79802956 21:0.37682498 22:0.48624293 23:0.470027 24:0.85263473 58:1 61:1 83:1 110:1 123:1 158:1 
-2048 1:0.60172523 2:0.54238158 3:0.60572672 4:0.7085321 5:0.46370968 6:0.75996113 7:0.33018931 8:0.29561403 9:0.71117194 10:0.7787068 11:0.41350211 12:0 13:0.62379301 14:0 15:0.66766917 16:0.59966915 17:0.2875576 18:0.70776968 19:0.74712644 20:0.58045977 21:0.61142529 22:0.48624293 23:0.40704494 24:0.93136572 51:1 61:1 91:1 106:1 123:1 149:1
[truncated: 155,068 more chars]
